# Supplementary material for: Haptophyte-infecting viruses change the genome condensing proteins of dinoflagellates
Source: Commun Biol. 2025 Mar 28;8:510. doi: 10.1038/s42003-025-07905-3 (PMC11953307; doi:10.1038/s42003-025-07905-3)
Supplement: Supplementary file 5 — Supplementary Data 3 [file 42003_2025_7905_MOESM5_ESM.txt]

>26568_Mimiviridae_LC015646_Yellowstone_lake_mimivirus_DNA_000000000001
------------------------------------------------------------
-----------------MT-----------------------RF----------TK----
T----------------------ES-GKY---------KIA-------------------
-G-----K------------MFEVLVG-----T-RAQVWHGTA------------YKTS-
-------G-------G---LCK----------------PDLM-Q-N-H-A-GR-IVSKA-
-------------KHATAKK------E------------MR-----LLKHG---------
-------YG-T-----QK-------G-K-F-----------GF-VKLS-------GHHGR
-------------------K--------------SRH-----------------------
------------------------------S-------RH------------------SR
K------------------------------------T-----------------RGRGR
SMHGGSGIT----SQLSPH------------------DFSADSKYPTSGVNMQIVATQH-
--------------------------
>47836_Moniruzzaman_IR01_SRX802963_105_dc_000000000004
----------------------------MT------------------------------
-----------------IN-----------------------------------------
------------------------------------------------------------
------------------------SKGIN---E-RLRVWNGSM------------KRTS-
-------G-------G---LEK----------------SDLV-K-N-K-R-GL-IVSKK-
-------------ASDAAKKRY----N---------------------------------
---------------SKK------------------------------------------
------------------------------------------------------------
-------------------------------------FAH------------------VK
D--------------SF--------------------------------------S-KNQ
FK----------------------------------------------------------
--------------------------
>48542_Moniruzzaman_LP01_ERX552252_57_dc_000000000006
------------------------------------------------------------
------------------------------------------------------------
------------------------------------------------------------
----------------------MQTFG-----S-RAEVFHGTA------------MKTT-
-------G-------G---LTK----------------SDLT-Q-D-K-Y-GA-IISKA-
-------------ARKAAL--------------------AR-----MKAEG-------K-
QHLVKV-FK-P-----KK-------K-G-F--------G-----LQ---------PK---
------------------------------------------------------------
------EG----------------------T-------KKY-----------------KT
L--------------V---------------------------------------K-KML
------------------------------------------------------------
--------------------------
>48635_Moniruzzaman_LP01_ERX552274_25_dc_000000000001
------------------------------------------------------------
------------------------------------------------------------
------------------------------------------------------------
--------------------MYAVAEG-----S-RAEVFHGTA------------EHTP-
-------G-------G---LVK----------------KDLV-Q-D-K-Y-GN-IKSKA-
-------------AVAAAK--------------------KR-----MKKEG-------A-
SAMVKV-FK-P----AKK-------G-D-F--------K-----LA---------PK---
------------------------------------------------------------
------KG----------------------T-------KKY-----------------KT
L--------------I---------------------------------------K-KMK
------------------------------------------------------------
--------------------------
>48832_Moniruzzaman_LP01_ERX552283_12_dc_000000000004
------------------------------------------------------------
------------------------------------------------------------
------------------------------------------------------------
---------------------MEKTFG-----S-RAEVWHGVA------------LKTT-
-------G-------G---LEK----------------KDLT-Q-D-K-Y-GK-IVSKA-
-------------ARKAAL--------------------AR-----LKDEG-------K-
KHLVRV-FK-P-----KK-------T-G-F--------K-----LQ---------PK---
------------------------------------------------------------
------EG----------------------T-------KTY-----------------EK
K--------------I---------------------------------------K-KML
------------------------------------------------------------
--------------------------
>48984_Moniruzzaman_LP01_ERX552326_9_dc_000000000002
------------------------------------------------------------
------------------------------------------------------------
------------------------------------------------------------
-----------------------MTVG-----S-RAEVFHGNA------------DKTA-
-------G-------G---LTK----------------KDLK-M---K-D-GR-IVSKA-
-------------ASKAAL--------------------DR-----MKSEG-------K-
KAMVKV-FK-P-----KK-------T-G-F--------K-----LQ---------PK---
------------------------------------------------------------
------AG----------------------T-------KEY-----------------EK
K--------------I---------------------------------------A-KMQ
------------------------------------------------------------
--------------------------
>49188_Moniruzzaman_LP01_ERX552333_20_dc_000000000002
------------------------------------------------------------
------------------------------------------------------------
------------------------------------------------------------
----------------------MQTFG-----S-RAEVFHGTA------------LKTT-
-------G-------G---LEK----------------KDLL-Q-D-K-Y-GS-IVSKA-
-------------ARESAL--------------------KR-----MKREG-------K-
KALVKV-FK-P-----KK-------K-G-F--------G-----LQ---------PK---
------------------------------------------------------------
------EG----------------------T-------KKY-----------------KT
L--------------I---------------------------------------K-KML
------------------------------------------------------------
--------------------------
>49579_Moniruzzaman_LP01_ERX555907_107_dc_000000000001
------------------------------------------------------------
------------------------------------------------------------
------------------------------------------------------------
--------------------MYSKTFG-----S-RAEVFHGTA------------EKTT-
-------G-------G---LMK----------------KDLM-I-G-N-D-GR-IKSKA-
-------------AHDAAL--------------------QR-----MKSEG-------K-
KAMVKV-FK-P-----KK-------G-K-F--------S-----LQ---------PK---
------------------------------------------------------------
------TG----------------------T-------KAY-----------------EK
K--------------M---------------------------------------K-KMD
------------------------------------------------------------
--------------------------
>49764_Moniruzzaman_LP01_ERX555961_17_dc_000000000001
------------------------------------------------------------
------------------------------------------------------------
------------------------------------------------------------
----------------------MQTFG-----S-RAEVFHGTA------------MKTT-
-------G-------G---LMK----------------KDLE-Q-D-K-Y-GR-IISKA-
-------------ASKAAL--------------------AR-----MKDEG-------K-
KAMVKV-FK-P-----KK-------S-G-F--------K-----LQ---------PK---
------------------------------------------------------------
------SG----------------------T-------AAY-----------------KK
L--------------I---------------------------------------K-KM-
------------------------------------------------------------
--------------------------
>49951_Moniruzzaman_LP01_ERX555961_3_dc_000000000001
------------------------------------------------------------
------------------------------------------------------------
------------------------------------------------------------
-----------------------MSVG-----S-RAEVFHGTA------------DKTA-
-------G-------G---LSQ----------------RDLM-L-DPN-D-GQ-IKSVQ-
-------------AHKSAL--------------------AR-----MKKEG-------K-
KHLTKV-FK-P-----KK-------G-K-F--------A-----LQ---------PK---
------------------------------------------------------------
------EG----------------------T-------AAY-----------------KK
K--------------M---------------------------------------K-KMA
------------------------------------------------------------
--------------------------
>50400_Moniruzzaman_LP01_ERX555976_71_dc_000000000003
------------------------------------------------------------
------------------------------------------------------------
------------------------------------------------------------
-M-----T------------SFEKRIG-----S-RAEVLHGTA------------QQTA-
-------G-------G---LKK----------------KDLF-V-NTK-D-GR-IKSKD-
-------------AVKAAK--------------------DR-----LKREG-------A-
AHFVKV-FK-P-----KK-------V-G-F--------G-----LQ---------PK---
------------------------------------------------------------
------QG----------------------T-------KAY-----------------DK
K--------------L---------------------------------------A-RFE
KKQEKI------------------------------------------------------
--------------------------
>50558_Moniruzzaman_LP01_ERX555978_25_dc_000000000002
------------------------------------------------------------
------------------------------------------------------------
------------------------------------------------------------
--------------------MYTVTEG-----S-RAEVFHGTA------------KHTS-
-------G-------G---LVK----------------GDLV-Q-D-K-Y-GN-IKSKA-
-------------AVAAAK--------------------KR-----MKEEG-------A-
KAMVKV-FK-P----AKK-------G-D-F--------K-----LA---------PK---
------------------------------------------------------------
------KG----------------------T-------KKY-----------------KT
L--------------I---------------------------------------K-KM-
------------------------------------------------------------
--------------------------
>50790_Moniruzzaman_LP01_ERX555987_14_dc_000000000005
------------------------------------------------------------
------------------------------------------------------------
------------------------------------------------------------
----------------------MQTFG-----S-RAEVFHGTA------------LKTT-
-------G-------G---LEK----------------TDLT-Q-D-K-Y-GK-IVSKA-
-------------ARKAAL--------------------AR-----MKDEG-------K-
KHLVKV-FK-P-----KK-------S-G-F--------G-----LQ---------PK---
------------------------------------------------------------
------EG----------------------T-------KKY-----------------KT
L--------------I---------------------------------------K-KM-
------------------------------------------------------------
--------------------------
>50874_Moniruzzaman_LP01_ERX555987_14_dc_000000000008
------------------------------------------------------------
------------------------------------------------------------
------------------------------------------------------------
----------------------MQTFG-----S-RAEVFHGTA------------LKTT-
-------G-------G---LEK----------------SDLI-Q-D-K-Y-GK-LVSKN-
-------------ARKSAL--------------------AR-----MKDEG-------K-
KHLVKV-FK-P-----KK-------S-G-F--------G-----LQ---------PK---
------------------------------------------------------------
------EG----------------------T-------KKY-----------------KT
L--------------I---------------------------------------K-KM-
------------------------------------------------------------
--------------------------
>51105_Moniruzzaman_LP01_ERX555987_30_dc_000000000006
------------------------------------------------------------
------------------------------------------------------------
------------------------------------------------------------
----------------------METFG-----S-RAEVFHGTA------------LKTT-
-------G-------G---LTQ----------------SDLV-Q-D-K-Y-GK-IVSIA-
-------------ARESAL--------------------KR-----MKREG-------K-
KALVKV-FK-A-----KK-------T-G-F--------K-----LQ---------PK---
------------------------------------------------------------
------EG----------------------T-------KKY-----------------KK
L--------------I---------------------------------------K-KML
------------------------------------------------------------
--------------------------
>51146_Moniruzzaman_LP01_ERX556023_2_dc_000000000002
------------------------------------------------------------
------------------------------------------------------------
------------------------------------------------------------
---------------------MEKTFG-----S-RAEVWHGVA------------LKTT-
-------G-------G---LEK----------------KDLT-Q-D-K-Y-GK-IVSKA-
-------------ARKAAL--------------------AR-----LKDEG-------K-
KHLVRV-FK-P-----KK-------T-G-F--------K-----LQ---------PK---
------------------------------------------------------------
------EG----------------------T-------KTY-----------------EK
K--------------I---------------------------------------K-KML
------------------------------------------------------------
--------------------------
>51192_Moniruzzaman_LP01_ERX556023_2_dc_000000000004
------------------------------------------------------------
------------------------------------------------------------
------------------------------------------------------------
----------------------MQTFG-----S-RAEVWHGVA------------LKTT-
-------G-------G---LEK----------------KDLT-Q-D-K-Y-GR-ILSKA-
-------------ARKAAL--------------------AR-----LKDEG-------K-
KHLVKV-FK-P-----KK-------T-G-F--------K-----LQ---------PK---
------------------------------------------------------------
------EG----------------------S-------KAY-----------------ER
K--------------I---------------------------------------K-KML
------------------------------------------------------------
--------------------------
>51715_Moniruzzaman_LP01_ERX556037_11_dc_000000000004
------------------------------------------------------------
------------------------------------------------------------
------------------------------------------------------------
----------------------MQTFG-----S-RAEVFHGTA------------LKTT-
-------G-------G---LAK----------------SDLM-Q-D-K-Y-GR-IVSKA-
-------------ARKSAI--------------------ER-----MKREG-------K-
KALVKV-FK-P-----KK-------K-G-F--------G-----LQ---------PK---
------------------------------------------------------------
------EG----------------------T-------KKY-----------------KT
L--------------I---------------------------------------K-KML
------------------------------------------------------------
--------------------------
>51798_Moniruzzaman_LP01_ERX556059_2_dc_000000000002
------------------------------------------------------------
------------------------------------------------------------
------------------------------------------------------------
----------------------MKTIG-----S-RAEVFHGNA------------DHTS-
-------G-------G---LRK----------------KDLI-Q-G-E-D-GR-IKSKA-
-------------ASCSAL--------------------IR-----MKREG-------K-
KALVKV-FK-P-----AK-------S-G-F--------K-----LQ---------PR---
------------------------------------------------------------
------EG----------------------T-------KEY-----------------AK
K--------------I---------------------------------------K-KM-
------------------------------------------------------------
--------------------------
>52296_Moniruzzaman_LP01_ERX556127_13_dc_000000000005
------------------------------------------------------------
------------------------------------------------------------
------------------------------------------------------------
----------------------MKTIG-----S-RAEVFHGNA------------DHTS-
-------G-------G---LRK----------------KDLI-Q-G-E-D-GR-IKSKA-
-------------ASCAAL--------------------VR-----MKREG-------K-
KALVKV-FK-P-----AK-------S-G-F--------K-----LQ---------PR---
------------------------------------------------------------
------EG----------------------T-------KEY-----------------AK
K--------------I---------------------------------------K-KM-
------------------------------------------------------------
--------------------------
>52694_Moniruzzaman_LP01_ERX633354_21_dc_000000000004
------------------------------------------------------------
------------------------------------------------------------
------------------------------------------------------------
-------M------------T----IG-----S-RAQVYHGTA------------TETA-
-------G-------G---LRK----------------KDLK-M---K-D-GE-IVSKT-
-------------KSKGE-----------------------------KSNP-------WI
KAVAKA-KK-EL--GIKG-----------F--------A-----LV---------QG--P
LL----------------------------------------------------------
-----ARA----------------------R-------EIY-----------------SK
------------------------------------------------------------
------------------------------------------------------------
--------------------------
>52743_Moniruzzaman_LP01_ERX633355_23_dc_000000000001
------------------------------------------------------------
------------------------------------------------------------
------------------------------------------------------------
-------M------------T----IG-----S-RAQVYHGNA------------DRTA-
-------G-------G---LTK----------------KDLK-K-DRK-S-GE-IVSKS-
-------------KSKDE-----------------------------KINP-------WI
KAVAKA-KK-EM--GIKG-----------F--------A-----LV---------QG--P
LL----------------------------------------------------------
-----ARA----------------------R-------EIY-----------------AK
------------------------------------------------------------
------------------------------------------------------------
--------------------------
>53394_Moniruzzaman_LP01_SRX672316_10_dc_000000000003
------------------------------------------------------------
------------------------------------------------------------
------------------------------------------------------------
--------------------MYAVTEG-----S-RAEVFHGTA------------KHTP-
-------G-------G---LVK----------------SDLV-Q-D-K-Y-GS-IKSKA-
-------------AVAAAK--------------------KR-----MKEEG-------A-
KAMVKV-FK-P----AKK-------G-D-F--------K-----LV---------PK---
------------------------------------------------------------
------KG----------------------T-------KKY-----------------KT
L--------------I---------------------------------------K-KM-
------------------------------------------------------------
--------------------------
>53664_Moniruzzaman_LP01_SRX803008_7_dc_000000000001
------------------------------------------------------------
------------------------------------------------------------
------------------------------------------------------------
----------------------MQTFG-----S-RAEVLHGTA------------LKTT-
-------G-------G---LEK----------------SDLM-Q-D-K-Y-GR-IVSKT-
-------------ARKSAI--------------------ER-----MKREG-------K-
KALVKV-FK-P-----KK-------K-G-F--------G-----LQ---------PK---
------------------------------------------------------------
------EG----------------------T-------KKY-----------------KT
L--------------I---------------------------------------K-KML
------------------------------------------------------------
--------------------------
>57912_Moniruzzaman_MM01_ERX288947_11_dc_000000000001
------------------------------------------------------------
------------------------------------------------------MK----
S----------------------AD-GKY---------HIK-------------------
-G-----H------------VYERLVG-----S-RAQVWHGTA------------YKTK-
-------G-------D---LVK----------------SDFI-K-T-K-R-GK-IASKK-
-------------KHFSAKR------D------------KR-----LQKHG---------
-------YF-T-----QK-------G-K-F-----------GY-VR----------KTPL
---------------KSKKH------------HGT-R-----------------------
------K-----------------------GD-----YRK-----------------TAR
RAYM---------------------------------T-----------------KSGKK
LW----------------------------------------------------------
--------------------------
>58819_Moniruzzaman_MM01_ERX552243_92_dc_000000000002
------------------------------------------------------------
---M-------------VK-----------------------RV----------HK----
A----------------------SD-GKY---------HIQ-------------------
-G-----K------------KYDQLEG-----S-RAQVHHGTA------------YKTS-
-------G-------G---LTK----------------KDLL-M-N-K-H-GR-IVSAK-
-------------KHATAKK------E------------KR-----LVKHG---------
-------YT-A-----KK-------G-K-F-----------GA-VK----------IAST
-S--------------SKRK--------------S-------------------------
------S-----------------------K-------RK------------------SK
K------------------------------------S-----------------R-K--
------------------------------------------------------------
--------------------------
>59103_Moniruzzaman_MM01_ERX552243_92_dc_000000000015
------------------------------------------------------------
-------------------------------------------------------M----
E----------------------LE-GG-----------KK-------------------
-T-----K----------------TFG-----S-RAEVWHGNA------------KKTT-
-------G-------G---LTK----------------KQLM-K-N-K-H-GR-IVSKK-
-------------KHTMEKK------M------------KR-----LEKAG---------
-------YK-T-----KK-------G-Q-F-----------GA-VK----------TDVK
----------------------------------KGRK----------------------
------T-----------------------A-------KK--------------------
---------------------------------------------------------GRK
G-------------------------------------RKG-RKN---------------
--------------------------
>59675_Moniruzzaman_MM01_ERX552244_9_dc_000000000002
------------------------------------------------------------
-----------------MK-----------------------RH----------QK----
A----------------------AD-GMY---------HIN-------------------
-G-----K------------KFALLRG-----S-RAQVWHGTA------------YKTD-
-------GT-----PG---LKK----------------DDLV-M-N-K-H-GR-IVSKR-
-------------KHKTAKR------E------------KR-----LEKHG---------
-------YF-A-----RK-------G-K-F-----------GA-IR----------KDGA
TV-------RRR---K-SRK--------------S-K-----------------------
------G-----------------------T-------RR------------------KR
R------------------------------------T-----------------R-RR-
------------------------------------------------------------
--------------------------
>59967_Moniruzzaman_MM01_ERX552246_27_dc_000000000001
------------------------------------------------------------
---M-------------VK-----------------------RH----------SK----
Q----------------------ED-GKY---------HIG-------------------
-N-----K------------KYQLLEG-----S-RAQVWHGTA------------YKTA-
-------G-------G---LLK----------------HDLL-Q-N-K-H-GE-IVSKK-
-------------KHNTAKR------E------------KR-----LEKAG---------
-------YT-T-----QK-------G-K-F-----------GA-IK----------IDDS
EM-------PRG---KSRGK--------------K-R-----------------------
-----GG-----------------------T-------RH------------------KR
R----------------------------------SHT-----------------R-RRR
------------------------------------------------------------
--------------------------
>60372_Moniruzzaman_MM01_ERX552252_1_dc_000000000003
------------------------------------------------------------
---M-------------AK-----------------------KP----------TK----
-----------------------VE-GVY---------NIK-------------------
-G-----K------------KYTKLIG-----S-RAEVYHGTA------------FKTA-
-------G-------G---LQK----------------KDIM-M-N-K-N-GR-IVSVK-
-------------KHNTAKK------E------------KR-----LEQHG---------
-------YF-T-----KK-------G-K-F-----------GY-VK----------K---
-----------------DG-----------------------------------------
------K-----------------------T-------KK------------------KR
M------------------------------------T-----------------R-KR-
------------------------------------------------------------
--------------------------
>60959_Moniruzzaman_MM01_ERX552255_28_dc_000000000006
------------------------------------------------------------
---M-------------TK-----------------------RH----------KK----
A----------------------GD-GKY---------HIG-------------------
-S-----N------------VFDVLVG-----S-RAQVHHGTA------------YKTS-
-------G-------G---LTK----------------GDLV-K-N-K-N-GR-IVSRR-
-------------VQATAKK------Q------------GH-----LAKAG---------
-------WT-A-----KK-------G-K-F-----------GA-VR----------ISE-
----------------TKKK--------------S-P-----------------------
------K-----------------------K-------RK-----------------SPK
K--------------------------------KKSPK-----------------K-K--
------------------------------------------------------------
--------------------------
>61360_Moniruzzaman_MM01_ERX552257_75_dc_000000000014
------------------------------------------------------------
---M-------------VK-----------------------KT----------MR----
S----------------------KD-GKY---------HIQ-------------------
-G-----K------------KYEFLIG-----S-RAQVMHGTA------------YKTN-
-------G-------GKDALKK----------------EDLL-K-N-K-S-GK-IVSRK-
-------------KHNMAKK------E------------KR-----LEKYG---------
-------YF-T-----KK-------G-K-F-----------GY-VK----------KE--
-----------------GKK--------------T-K-----------------------
------------------------------S-------KK------------------TR
R------------------------------------R-----------------R-R--
------------------------------------------------------------
--------------------------
>61727_Moniruzzaman_MM01_ERX552270_100_dc_000000000014
------------------------------------------------------------
-----------------MG-----------------------KK----------YK----
K----------------------EN-GMY---------VIN-------------------
-G-----K------------KFKFLNG-----T-RAQVFHGTA------------FKTR-
-------G-------G---LLK----------------ANLI-Q-N-K-N-GR-IVSKS-
-------------KHESAKKE-----KN------------------LEKHG---------
-------YF-A-----TK-------G-K-F-----GYTK-KGPGAK----------KSQK
------------------------------------------------------------
------K-----------------------SN------KK------------------AN
SVGGK--------------------------------T---L-------------R-RR-
------------------------------------------------------------
--------------------------
>62179_Moniruzzaman_MM01_ERX552270_108_dc_000000000001
------------------------------------------------------------
---M-------------TK-----------------------RV----------HK----
S----------------------AD-GKY---------HVA-------------------
-G-----K------------AYPQLVG-----S-RAQVWHGTA------------YKTP-
-------G-------G---LKR----------------SDLT-M-N-R-W-KR-IVSKK-
-------------KQKTARK------E------------KR-----LQKHG---------
-------YF-A-----KK-------G-K-F-----------GF-VR----------R---
-----------------AAK--------------T-------------------------
------Q-----------------------K-------RR------------------SK
R------------------------------------S-----------------R-RRS
LSRR----------------------------------HSM-AS----------------
--------------------------
>64041_Moniruzzaman_MM01_ERX552270_51_dc_000000000012
------------------------------------------------------------
------------------------------------------------------MR----
N----------------------EK-GVY---------VIN-------------------
-N-----KF------------YKELEG-----S-RAQVFHGNA------------YKTP-
-------G-------G---LTI----------------KGLI-M-N-K-S-GR-IVSLK-
-------------KHKSATR------D------------KR-----LVKAG---------
-------YV-T-----QK-------G-K-F-----------GC-V---------------
------------------------------------------------------------
------------------------------T-------KE------------------GK
KCT----------------------------------R-----------------K-KK-
------------------------------------------------------------
--------------------------
>64851_Moniruzzaman_MM01_ERX552270_52_dc_000000000035
------------------------------------------------------------
-----------------MK-----------------------KV----------MK----
G----------------------QD-GKY---------HVK-------------------
-G-----H------------VYEKLKG-----S-RAQVWHGTA------------YKTK-
-------G-------D---LVK----------------ADLM-M-N-K-R-GK-IVSKK-
-------------QHFTAKK------N------------KR-----LEKYG---------
-------YF-T-----QK-------G-K-F-----------GY-VK----------RTPL
---------------KSKKK------------HGT-R-----------------------
------K-----------------------GD-----IRK-----------------TAR
RAYE---------------------------------T-----------------KSGKK
LW----------------------------------------------------------
--------------------------
>65510_Moniruzzaman_MM01_ERX552270_62_dc_000000000004
------------------------------------------------------------
---M-------------AK-----------------------KI----------MK----
S----------------------SD-GFY---------HIK-------------------
-G-----K------------KYQILVG-----S-RAQVWHETA------------YKTE-
-------G-------G---LKR----------------NDLM-M-N-K-R-AH-IVSKK-
-------------KHATAKK------E------------KR-----LEKAG---------
-------YF-T-----KK-------G-Q-F-----------GY-VK----------K---
-----------------PVN--------------G-------------------------
------------------------------T-------RK------------------KK
I------------------------------------T-----------------K-K--
------------------------------------------------------------
--------------------------
>66286_Moniruzzaman_MM01_ERX552270_65_dc_000000000007
------------------------------------------------------------
-----------------MP------------------------R----------KQ----
V----------------------FK-----------------------------------
-------K----------------VVG-----S-RAEVFHGTA------------KKTS-
-------G-------G---LMK----------------KDLV-K-N-K-H-GE-IVSKK-
-------------KHLTAKK------E------------KR-----LERHG---------
-------YF-A-----KK-------G-K-F-----------GY-VK----------KDVK
------------------SK--------------SKKN----------------------
------R-----------------------T-------VK------------------KK
A------------------------------------A-----------------K-KTR
G-------------------------------------KR--------------------
--------------------------
>67036_Moniruzzaman_MM01_ERX552270_74_dc_000000000007
------------------------------------------------------------
-----------------MV-----------------------KQ----------KS----
G----------------------FK-----------------------------------
-------K----------------TVG-----S-RAEVFHGTA------------KQTS-
-------G-------G---LMK----------------KHLM-K-N-K-S-GA-IVSKK-
-------------KHLTAKK------E------------KR-----LEKHG---------
-------FF-A-----EK-------G-K-F-----------GY-VK----------KDVT
-----------------GKK----------------------------------------
------------------------------A-------KK------------------AK
K------------------------------------G-----------------K-KSK
KSRK---------------------------------NKTS-KK----------------
--------------------------
>67524_Moniruzzaman_MM01_ERX552270_94_dc_000000000005
------------------------------------------------------------
---M-------------VH-----------------------RI----------SK----
A----------------------ND-GFY---------HVN-------------------
-G-----Q------------KFEVLEG-----S-RAKVWHGTA------------YKTS-
-------G-------G---LTK----------------KDLA-Q-N-K-W-GK-IVSAK-
-------------KSKTAKT------E------------KR-----LEKHG---------
-------WT-A-----KK-------G-K-F-----------GA-VK----------KSSS
-----------------SK-----------------------------------------
-----SK-----------------------T-------RK------------------SK
------------------------------------------------------------
------------------------------------------------------------
--------------------------
>67986_Moniruzzaman_MM01_ERX552274_30_dc_000000000008
------------------------------------------------------------
---M-------------VK-----------------------KI----------MK----
S----------------------ED-GFY---------HIK-------------------
-G-----K------------KFAELIG-----S-RAKVWHGTA------------YKTE-
-------G-------G---LTK----------------DNLM-M-N-K-R-MH-IVSRK-
-------------KHTTAKK------E------------KR-----LEKHG---------
-------YF-T-----RK-------G-K-F-----------GF-VK----------K---
-----------------NVK--------------A-------------------------
------------------------------T-------RK------------------SK
K------------------------------------G-----------------K-K--
------------------------------------------------------------
--------------------------
>68724_Moniruzzaman_MM01_ERX552283_5_dc_000000000004
------------------------------------------------------------
------------------------------------------------------------
------------------------------------------------------------
-----------------------MTVG-----S-RAQVWHGNA------------DKTT-
-------G-------G---LEK----------------KDLI-K-N-K-H-GR-IVSRR-
-------------KHKSAKK------S------------NR-----LVEAG---------
-------FL-T-----KK-------G-T-F-----------GF-VK----------K---
------------------NE----------------------------------------
------------------------------S-------RK------------------KR
------------------------------------GT-----------------R-KSR
K-----------------------------------------------------------
--------------------------
>69758_Moniruzzaman_MM01_ERX552288_95_dc_000000000014
------------------------------------------------------------
-----------------MK-----------------------RP----------VR---D
P----------------------KN-GTY---------KIK-------------------
-G-----K------------KYKELFG-----S-REQVWNGTA------------YKTK-
-------Y-------G---LTK----------------EGLF-F-NDK-T-GR-IVSLD-
-------------KHVSAKD------E------------MR-----LVKYG---------
-------YG-A-----KK-------G-E-F-----------GY-VKL---------NKTK
------------------------------------K-----------------------
-----NK-----------------------T-------RK------------------NK
------------------------------------------------------------
------------------------------------------------------------
--------------------------
>70196_Moniruzzaman_MM01_ERX552296_13_dc_000000000001
------------------------------------------------------------
------------------------------------------------------MK----
S----------------------AD-GFY---------HIK-------------------
-G-----K------------KYAFLRG-----A-RRQVWAGTA------------YMTE-
-------G-------G---LTR----------------DKLH-Y-N-K-R-GR-IVSKK-
-------------KFHTAKK------E------------KR-----LQKYG---------
-------YF-T-----KK-------G-K-F-----------GY-VK----------KGTK
----------------SRSK--------------S-------------------------
------K-----------------------S-------SK------------------TK
K------------------------------------R-----------------R----
------------------------------------------------------------
--------------------------
>71081_Moniruzzaman_MM01_ERX552296_13_dc_000000000059
------------------------------------------------------------
-----------------MA-----------------------RL----------KK----
K----------------------SD-GLYH-----C-GDVV-------------------
-A-----K---------------KGVG-----T-RAEVWHKTA------------CKTS-
-------G-------G---LMR----------------KDLF-M-N-K-N-GR-IVSKK-
-------------KHITAKR------E------------KR-----LEKHG---------
-------FF-A-----KK-------G-K-F-----------GY-VK----------KTSK
-----------------H------------------------------------------
------------------------------T-------RK------------------SK
N------------------------------------S-----------------KTKRR
GT------------------------------------RGG-GGCTTTY-----------
--------------------------
>72122_Moniruzzaman_MM01_ERX552296_45_dc_000000000004
------------------------------------------------------------
-----------------MA-----------------------RH----------------
------------------------------------------------------------
-G-----------------FGEMDYFG-----S-RRQVMNGTA------------KMTT-
-------GR----------LTK----------------KDLM-Y-N-K-H-GR-IVSKK-
-------------KHTTAKK------D------------KR-----LAKAG---------
-------FI-P-----KK-------G-V-F-----------KA-FK----------KTDA
------------------------------------------------------------
------------------------------K-------KK------------------SR
K------------------------------------T-----------------R-KK-
------------------------------------------------------------
--------------------------
>72817_Moniruzzaman_MM01_ERX552296_8_dc_000000000010
------------------------------------------------------------
------------------------------------------------------MK----
S----------------------KD-GYY---------HVK-------------------
-G-----Q------------KYKLLEG-----S-RAQVWHETA------------YKT--
--------P------G--QLVK----------------DQLL-M-N-K-H-GE-IVSKS-
-------------KHVLEKK------K------------KT-----LERLG---------
-------FKT------RK-------G-K-F-----------GH-TK----------KKSK
GK------------SKSKSK----------------------------------------
-----SK-------------------------------SK---------------SGKSK
K------------------------------------T-----------------Q-KKR
GKK---------------------------------------------------------
--------------------------
>73208_Moniruzzaman_MM01_ERX552297_80_dc_000000000013
------------------------------------------------------------
-----------------MK-----------------------RA----------QK----
K----------------------AD-GMY---------HID-------------------
-G-----K------------KFKNLVG-----S-RAEVFHGTA------------YKTC-
-------Y-------GKDCLKK----------------KDLI-K-S-K-N-DR-IVSRK-
-------------KHFTAKK------E------------KR-----LQKHG---------
-------YF-T-----RK-------G-K-F-----------GF-VY----------KAPK
------------------------------------------------------------
-----GT-----------------------L-------KA------------------KR
-------------------------------------T-----------------R-RRR
------------------------------------------------------------
--------------------------
>74138_Moniruzzaman_MM01_ERX552302_47_dc_000000000006
------------------------------------------------------------
-MTN-------------TK-----------------------RH----------HK----
H----------------------SD-GMY---------HIH-------------------
-G-----K------------KYPVLVG-----S-RAQVWHHSA------------YKTP-
-------G-------G---LTR----------------KALL-K-N-K-H-GN-IVSLK-
-------------KHKTEKR------L------------KR-----LAKAG---------
----------Y-----KP-----KKG-K-F-----------VL-MR--------------
------------------------------------------------------------
--------------------------------------KK------------------SR
R------------------------------------T-----------------R-R--
------------------------------------------------------------
--------------------------
>74650_Moniruzzaman_MM01_ERX555913_6_dc_000000000001
------------------------------------------------------------
---M-------------VK-----------------------RV----------NK----
G----------------------PD-GKY---------NVN-------------------
-G-----K------------KFDKLVG-----S-RASVWHDNA------------YKTS-
-------G-------D---LKK----------------GDLL-K-N-S-Q-GR-IVSRS-
-------------KSLKMKK------EK----------GSR-----FRKAG---------
-------YTLA-----KK-------G-K-F-----------GA-VRFIR------GKTVS
-----------------ATR----------------------------------------
--------------------------------------GK------------------TR
R------------------------------------A-----------------K-TAR
RSV---------------------------------------------------------
--------------------------
>75243_Moniruzzaman_MM01_ERX555926_39_dc_000000000012
------------------------------------------------------------
---M-------------TK-----------------------RV----------KK----
S----------------------RD-GKY---------RVR-------------------
-G-----K------------AYSKLVG-----S-RAQVWHGTA------------YKTS-
-------G-------G---LNK----------------PNLL-M-N-K-H-GR-VVSLK-
-------------KHKHEKK------V------------DR-----LAKHG---------
-------IK-A-----KR-------G-I-F-----------GP-GN----------KTEK
------------------------------------K-----------------------
------K-----------------------S-------SR------------------RK
K------------------------------------S-----------------R-SRR
------------------------------------------------------------
--------------------------
>77002_Moniruzzaman_MM01_ERX555965_52_dc_000000000001
------------------------------------------------------------
-------------------------------------------------------M----
G----------------------FN-----------------------------------
-------K----------------TFG-----S-RAEVFHGNA------------KKTT-
-------G-------G---LMK----------------KDLL-R-N-K-H-GA-IVSKK-
-------------KFLTAKK------E------------KR-----LQKYG---------
-------YF-T-----KK-------G-K-F-----------GF-VK----------KGVQ
------------------------------------NK----------------------
------------------------------T-------KK------------------GK
T------------------------------------------------------K-KGK
N-------------------------------------KSG-KKKN--------------
--------------------------
>77374_Moniruzzaman_MM01_ERX555965_56_dc_000000000001
------------------------------------------------------------
---M-------------VK-----------------------------------------
--------------------------------------H---------------------
--------------------NFEQTFG-----S-RAEVMHGKA------------MKTS-
-------G-------G---LKQ----------------NDLV-Y-N-K-Q-GR-IVSKK-
-------------KSMLEKK-------------------KKT----LKKMG---------
-------FD-P-----KK-------G-K-FKL------------FK----------KSDR
------------------------------------------------------------
--------------------------------------KK------------------SK
T----------------------------------------------M-------K-KKN
------------------------------------------------------------
--------------------------
>77879_Moniruzzaman_MM01_ERX555965_5_dc_000000000005
------------------------------------------------------------
MYIM-------------VK-----------------------RH----------HR----
G----------------------SD-GKY---------HIK-------------------
-G-----K------------TYEQLVG-----S-RAQVMHGTA------------YKT--
-----K-G-------D---LTK----------------DKLK-Y-N-K-H-GK-IVSKK-
-------------KSGSNP-------------------IKR-----LHNAG---------
-------YF-T-----RK-------G-K-F-----------GS-F--------------K
KN-----------------S----------------------------------------
------K-----------------------T-------KK------------------AR
KS-------------------RRKTA---RKGKRCRHK---------------TGKLKGR
YKKC--------------------------------------------------------
--------------------------
>78698_Moniruzzaman_MM01_ERX555988_97_dc_000000000002
------------------------------------------------------------
MKGG-------------TK-----------------------RL----------KR----
S----------------------KD-GKYH-----C-GDVV-------------------
-A-----K---------------MGIG-----S-RAQVWHETA------------CKTS-
-------G-------G---LLK----------------KDLV-K-N-K-R-GD-IVSKK-
-------------KHKTAKR------E------------KR-----LEKHG---------
-------YF-A-----KK-------G-K-F-----------GY-VK----------KTAK
-----------------K------------------------------------------
------------------------------T-----------------------------
--------------------------------------------------------SKRR
HT------------------------------------R---------------------
--------------------------
>79436_Moniruzzaman_MM01_ERX555997_4_dc_000000000012
------------------------------------------------------------
-----------------MK-----------------------KH----------TK----
G----------------------SD-RKY---------HIN-------------------
-G-----M------------VFEILIG-----S-RAQVHHGTA------------YKTS-
-------G-------G---LKK----------------KDIK-K-N-K-H-GK-LVSRA-
-------------KSAKGAQ------M-----------LKR-----LTNKG---------
-------YF-T-----KK-------G-K-F-----------GF-VR----------RDAS
T----------------TRK----------------------------------------
------R--------------------------------S------------------KR
SKRAIK---G-------IKWEDRANKSGRFTKKP-GYK-----------------RRTKK
RR----------------------------------------------------------
--------------------------
>80270_Moniruzzaman_MM01_ERX556007_6_dc_000000000018
------------------------------------------------------------
-----------------MK-----------------------KH----------MK----
S----------------------ED-GFY---------HIK-------------------
-G-----K------------KYTFLRG-----A-RRQVWAGTA------------YMTE-
-------G-------G---LTR----------------DKLH-Y-N-K-R-GR-IVSKK-
-------------KYNTAKK------E------------KR-----LEKHG---------
-------YF-T-----KK-------G-K-F-----------GY-VK----------KE--
------------------KK--------------S-------------------------
------N-----------------------S-------SK------------------TK
K------------------------------------K-----------------R----
------------------------------------------------------------
--------------------------
>80632_Moniruzzaman_MM01_ERX556009_10_dc_000000000013
------------------------------------------------------------
-----------------MK-----------------------RP----------VR---D
P----------------------IT-GGY---------TIK-------------------
-G-----G------------FYKELFG-----S-REQVMNGTA------------YKTS-
-------G-------G---LKK----------------SELL-M-N-G-R-GR-IVSKK-
-------------KYETAKK------E------------KR-----LEKYG---------
-------YF-A-----KK-------G-K-F-----------GY-VK----------RKTR
------------------------------------------------------------
------K-----------------------N-------KK------------------NK
S------------------------------------S-----------------K-KKE
------------------------------------------------------------
--------------------------
>81266_Moniruzzaman_MM01_ERX556009_6_dc_000000000008
------------------------------------------------------------
---M-------------VK-----------------------KI----------MK----
-----------------------KN-GKY---------HVN-------------------
-G-----K------------TYKQLRG-----S-RVAVWNENA------------YKTS-
-------G-------G---LTK----------------NMLV-K-N-K-H-GR-YVSKK-
-------------KHHSAKK------E------------KR-----LQKYG---------
-------YY-A-----KK-------G-K-F-----------GY-VF----------KGNK
------------------------------------------------------------
------K-----------------------SL------KK------------------KR
K------------------------------------T-----------------R-RKT
SKK---------------------------------------------------------
--------------------------
>81515_Moniruzzaman_MM01_ERX556028_70_dc_000000000004
------------------------------------------------------------
---M-------------TK-----------------------RA----------HR----
E----------------------GD-GNY---------HVG-------------------
-G-----A------------KYQQLVG-----S-RAQVWHGTA------------FKTS-
-------G-------G---LKK----------------KDLV-K-N-K-W-GN-IVSRR-
-------------KQATAKR------E------------KR-----LEAHG---------
-------FF-A-----KK-------G-K-F-----------GY-VF----------K--E
------------------------------------------------------------
-----GK-----------------------T-------KR------------------RR
R--------------------------------SKNKS-----------------R-RRR
R-----------------------------------------------------------
--------------------------
>82015_Moniruzzaman_MM01_ERX556031_42_dc_000000000004
------------------------------------------------------------
------------------------------------------------------MK----
-----------------------VD-GVY---------NIK-------------------
-G-----K------------KFSKLIG-----S-RAEVYHGTA------------FKTA-
-------G-------G---LEK----------------KDIM-M-N-K-N-GR-IVSVK-
-------------KHKTAKK------E------------KR-----LEKHG---------
-------YF-T-----KK-------G-K-F-----------GF-VK----------K---
-----------------DG-----------------------------------------
--------------------------------------KK------------------KR
M------------------------------------T-----------------R-KR-
------------------------------------------------------------
--------------------------
>82321_Moniruzzaman_MM01_ERX556031_42_dc_000000000010
------------------------------------------------------------
-----------------MK-----------------------RP----------VR---D
P----------------------EK-GTY---------TIN-------------------
-G-----K------------EYKELFG-----S-REQVWNGTA------------HKTK-
-------Y-------G---LTK----------------QGLI-M-N-K-W-GR-IVSAD-
-------------KHESATK------E------------KR-----LEKYG---------
-------YF-A-----KK-------G-K-F-----------GY-VK----------KKTN
------------------------------------RRK---------------------
---SKGR-----------------------G-------KK------------------NR
K------------------------------------T-----------------K-RNR
Q-----------------------------------------------------------
--------------------------
>82942_Moniruzzaman_MM01_ERX556037_19_dc_000000000015
------------------------------------------------------------
---M-------------VK-----------------------KI----------TK----
N----------------------AQ-GVY---------LIK-------------------
-G-----V------------KYNKLIG-----S-RAEVYHKTA------------FKTP-
-------G-------G---LEK----------------KDIM-M-N-K-N-GR-IVSVK-
-------------KHKTAKK------E------------KR-----LEKHG---------
-------YF-T-----KK-------G-T-F-----------GY-VK----------K---
-----------------NG---------------T-------------------------
------K-----------------------S-------KK------------------NK
K------------------------------------S-----------------R-KR-
------------------------------------------------------------
--------------------------
>83683_Moniruzzaman_MM01_ERX556045_12_dc_000000000008
------------------------------------------------------------
---M-------------TK---------------------R-AH-----------R----
H----------------------SD-GKF---------HLS-------------------
-G-----K------------TYSELVG-----S-RTQVWHGTA------------YKTA-
-------G-------G---LTK----------------TKLH-K-N-K-H-GR-YVSKS-
-------------KFLSAKK------E------------KR-----LEKAG---------
-------FK-P-----KK-------G-T-F-----------KA-FK----------KSDS
---------------TLKRK----------------K-----------------------
-----GK-----------------------G-------KR------------------TR
R--------------------------------------------------------K--
------------------------------------------------------------
--------------------------
>84804_Moniruzzaman_MM01_ERX943721_3_dc_000000000010
------------------------------------------------------------
------------------------------------------------------------
------------------------------------------------------------
-------M------------FYRMTVG-----S-RAQVFHGTA------------DTTS-
-------G-------G---LEK----------------KDLL-K-N-K-H-GR-IVSAL-
-------------KHKTAKK------D------------NR-----LKKAG---------
-------YF-T-----KK-------G-E-F-----------GS-FK----------KEV-
------------------AK----------------------------------------
------------------------------T-------RK------------------NK
-------------------------------------S-----------------R-KQK
K-----------------------------------------------------------
--------------------------
>85285_Moniruzzaman_MM01_SRX802073_18_dc_000000000001
------------------------------------------------------------
------------------------------------------------------------
---------------------------MH---------HEKM------------------
EG----GKA----------------LG-----S-RAEVMHGSA------------NHTS-
-------G-------G---LTK----------------SDLK-Y-N-K-W-GR-IVSRR-
-------------MSESAKK------E------------NR-----LKKYG---------
-------YT-A-----KK-------G-K-F-----------GA-IK------------IK
-----------------K-N----------------------------------------
------K-----------------------T-------SK------------------RK
T------------------------------------Q-----------------K-KSN
KLD---------------------------------------------------------
--------------------------
>85730_Moniruzzaman_MM01_SRX802073_68_dc_000000000010
------------------------------------------------------------
-----------------MK-----------------------RP----------VR---D
P----------------------IK-GTY---------TIK-------------------
-D-----V------------EYKELFG-----S-REQVMNGTA------------YKTS-
-------G-------E---LTK----------------DDLV-V-N-K-H-GR-IVSKV-
-------------KYDTSRK------E------------KR-----LEKYG---------
-------YF-A-----KK-------G-K-F-----------GY-VK----------KGTK
------------------------------------R-----------------------
----RST-----------------------K-------KR------------------KK
S------------------------------------T-----------------R-KNR
K-----------------------------------------------------------
--------------------------
>85731_Moniruzzaman_MM01_SRX802073_68_dc_000000000010
------------------------------------------------------------
------------------------------------------------------------
------------------------------------------------------------
-M-----S------------KHVKSTG-----T-RAEVMHGNA------------KHTS-
-------G-------G---LEK----------------KDLM-M-N-K-R-GR-IVSRK-
-------------KSKTAKK------M------------KR-----LEKAG---------
-------FK-P-----KR-------G-T-F-----------KL-FK----------KSD-
------------------GK----------------------------------------
------------------------------T-------KK------------------NR
K-----------------------------------------------------------
------------------------------------------------------------
--------------------------
>86116_Moniruzzaman_MM01_SRX802073_70_dc_000000000009
-----------------------------------------------------------Y
KNTP-------------MK-----------------------RP----------VR----
A----------------------ED-GTY---------TVK-------------------
-G-----K------------KYKELFG-----S-REQVNNGTA------------YKTK-
-------A-------G---LTK----------------DDIL-M-N-K-W-GR-LVSAK-
-------------KYKTAKK------E------------MR-----LEKHG---------
-------YS-A-----KK-------G-K-F-----------GY-VK----------KS--
------------------------------------K-----------------------
------------------------------T-------RK------------------NK
K------------------------------------E-----------------K-KD-
------------------------------------------------------------
--------------------------
>86407_Moniruzzaman_MM01_SRX802073_74_dc_000000000009
------------------------------------------------------------
-----------------MK-----------------------RP----------VR---D
P----------------------IS-GTY---------TIK-------------------
-N-----K------------IYKELFG-----S-REQVHNGTA------------YKTK-
-------H-------G---LTK----------------DDLV-M-N-K-W-GR-IVSAN-
-------------KHETATR------E------------RR-----LEKHG---------
-------YG-A-----KK-------G-Q-F-----------GY-VRT---------KKQI
------------------------------------K-----------------------
-----SK-----------------------N-------NK------------------TK
R------------------------------------N-----------------N--KY
NTI---------------------------------------------------------
--------------------------
>87031_Moniruzzaman_MM01_SRX802073_99_dc_000000000030
------------------------------------------------------------
------------------------------------------------------------
------------------------------------------------------------
--------------------MKVQTFG-----S-RRKVWNGSA------------KKTN-
-------G-------G---LTK----------------KSLR-K-N-K-Y-GR-IVSVK-
-------------ASKSAKK------H------------NH-----LKKAG---------
-------WG-A-----KK-------G-E-F-----------GA-VKLT-------DL---
------------------------------------------------------------
-----KK-------------------------------SK-----------------KSK
SSK--------------------------------KKS-----------------K-GRK
KR----------------------------------------------------------
--------------------------
>87324_Moniruzzaman_MM01_SRX802073_99_dc_000000000046
------------------------------------------------------------
-----------------MK-----------------------RP----------VR----
N----------------------ED-GVY---------NIK-------------------
-G-----K------------NYSELFG-----S-REQVMNGTA------------YKTT-
-------G-------E---LTK----------------KDFV-M-N-K-W-GR-IVSSK-
-------------KHITAKK------E------------KR-----LEKHG---------
-------YF-A-----KK-------G-K-F-----------GY-VK----------RKTR
------------------------------------K-----------------------
------------------------------N-------RK------------------NK
K------------------------------------D----------------------
------------------------------------------------------------
--------------------------
>87476_Moniruzzaman_MM01_SRX802076_68_dc_000000000003
------------------------------------------------------------
-----------------MK-----------------------RH----------QR----
Q----------------------SD-GKY---------HIR-------------------
-G-----K------------KYELLEG-----S-RAQVWHHTA------------YKTS-
-------G-------G---LTR----------------SHLM-K-N-K-H-GR-IVSKK-
-------------KHTTAKR------Q------------KR-----LEKAG---------
-------YK-P-----KK-------G-K-F-----------VV-MR----------RSMR
-K-------K---------K--------------G-K-----------------------
------S-----------------------K-------SK------------------TR
K------------------------------------A-----------------K-KKK
QK----------------------------------------------------------
--------------------------
>88181_Moniruzzaman_MM01_SRX802077_72_dc_000000000006
------------------------------------------------------------
------------------------------------------------------------
------------------------------------------------------------
------------------------MVG-----S-RAQVWHGTA------------KKTS-
-------G-------G---LTR----------------KDLL-K-N-K-A-GR-IVSKR-
-------------KHFTAKK------D------------KR-----LVKAG---------
-------YL-T-----KK-------G-K-F-----------GF-IK----------KD-S
-----------------KKK----------------KS----------------------
------K-----------------------T-------QK------------------KK
------------------------------------------------------------
------------------------------------------------------------
--------------------------
>89004_Moniruzzaman_MM01_SRX802143_8_dc_000000000012
------------------------------------------------------------
-----------------MK-----------------------RE----------VK----
H----------------------DD-GLY---------HIN-------------------
-G-----K------------KYPLLVG-----S-RAQVWHRTA------------FKTS-
-------G-------G---LKH----------------ASLK-Q-N-S-D-GR-IVSKV-
-------------KSILGKT------Q------------KH-----LGAHL---------
----------Q-----KK-----GSG-T-F-----------GSNKN----------TKSN
SK-------------TMKQR----------------------------------------
------KG----------------------V-------KK--------------------
------------------------------------------------------------
------------------------------------------------------------
--------------------------
>89389_Moniruzzaman_MM01_SRX802189_102_dc_000000000005
------------------------------------------------------------
---M-------------AK-----------------------KP----------TK----
-----------------------VQ-GVY---------NIK-------------------
-G-----K------------KYAKLIG-----S-RAEVYHGSA------------FKTA-
-------G-------G---LQK----------------KDIM-M-N-K-N-GR-IVSVK-
-------------KHNTAKK------E------------KR-----LEQHG---------
-------YF-T-----KK-------G-K-F-----------GY-VK----------K---
-----------------DG-----------------------------------------
------K-----------------------T-------KK------------------KR
M------------------------------------T-----------------R-KR-
------------------------------------------------------------
--------------------------
>89780_Moniruzzaman_MM01_SRX802202_1_dc_000000000003
------------------------------------------------------------
--MY-------------MT-----------------------RH----------------
------------------------------------------------------------
-G-----------------FGEMDSFG-----S-RRQVMNGTA------------KMTT-
-------GR----------LKK----------------NNLM-Y-N-K-H-GR-IVSKK-
-------------KHATAKK------D------------KR-----LAKAG---------
-------FI-P-----KK-------G-V-F-----------KA-FK----------KSDA
------------------------------------------------------------
------------------------------KK-----SKK------------------NK
G------------------------------------S-----------------R-KN-
------------------------------------------------------------
--------------------------
>90234_Moniruzzaman_MM01_SRX803008_123_dc_000000000001
------------------------------------------------------------
---M-------------TK-----------------------RV----------HK----
S----------------------SD-GKY---------HVK-------------------
-G-----K------------VHEVLVG-----S-RAQVWHGTA------------HKTS-
-------G-------G---LEK----------------HDLM-M-N-K-H-GR-IVSRT-
-------------KHGTAKR------E------------KR-----LEKHG---------
-------FF-A-----KK-------G-K-F-----------GM-VR----------RD--
-----------------THS--------------S-H-----------------------
------K-----------------------S-------RK------------------HR
R------------------------------------S-----------------H-KHR
------------------------------------------------------------
--------------------------
>90960_Moniruzzaman_MM05_ERX552261_43_dc_000000000003
------------------------------------------------------------
------------------------------------------------------------
------------------------------------------------------------
----------------------MKTEG-----S-RAEVMHGKA------------MRTS-
-------G-------G---LTK----------------KELK-Y-N-K-Q-GR-IVSKK-
-------------KSQIAKK------D------------KR-----LEKAG---------
-------YK-T-----KK-------G-E-F-----------GS-FYVS-------P----
----------------TKKR----------------------------------------
-----SK-------------------------------KK-----------------G--
-------------------------------------S-----------------K-KKS
R-----------------------------------------------------------
--------------------------
>91178_Moniruzzaman_MM05_ERX552264_42_dc_000000000002
------------------------------------------------------------
-----------------MGA----------------------------------------
--------------------------------------HVQ-------------------
------------------------TTG-----S-RRQVWNRTA------------KKTS-
-------G-------G---LKR----------------DDLF-Q-D-K-Y-GN-IKSRK-
-------------ASKKAKK------S------------KN-----LRKAG---------
-------WT-F-----KK-------G-S-F-----------GA-VKISDV----KKKSSK
---G-------------TKK----------------R-----------------------
-----GKS----------------------SK-----KRK-----------------GSR
KRGGTG------C--------------GSHPRRQRGGT--------GCGNHP---R-RQR
GGNGCGNH---------------------------PRRQRGGNGCGSHPEGNTR------
--------------------------
>92146_Moniruzzaman_MM05_ERX552270_38_dc_000000000005
------------------------------------------------------------
-----------------MA-----------------------KSP---------RK----
------------------------------------------------------------
-------KS----P--------MRKRG-----S-RAQVMNGSA------------LKTP-
-------G-------G---LRK----------------KDLK-Y-N-K-N-GR-IVSKK-
-------------RSARAKR------E------------NR-----LVKSG---------
-------YV-T-----EK-------G-V-F-----------GS-KFVG------------
------------------------------------------------------------
-----EK-------------------------------KR-----------------SSK
KRSK-----------------------------KRSSK-----------------K-RSS
GSRNSSWF----------------------------------------------------
--------------------------
>92996_Moniruzzaman_MM05_ERX555907_104_dc_000000000002
------------------------------------------------------------
------------------------------------------------------------
------------------------------------------------------------
-----------------------MNTG-----S-RRQVWNGTA------------NKTT-
-------G-------G---LTK----------------QDLV-L---I-N-GR-LKSKR-
-------------ARRSAKK------N------------QN-----LRKAG---------
-------WV-A-----KK-------G-E-F-----------GA-VRIE-------DLNVK
---------------K--------------------------------------------
--K--GK-------------------------------AK-----------------TPK
KTP----------------------------------S-----------------K-KKN
KR----------------------------------------------------------
--------------------------
>93488_Moniruzzaman_MM05_ERX555907_15_dc_000000000015
------------------------------------------------------------
-----------------ML-----------------------K-----------------
------------------------------------------------------------
---------------------YKMTVG-----S-RAQVWHGTA------------DKTS-
-------G-------G---LTK----------------KDLF-K-G-K-D-GR-IKSKR-
-------------ASALAKK------N------------KT-----LEKAG---------
-------YR-T-----EK-------G-K-F-----------GA-VKVD---------DAK
---------------SPRRSA----------RRSSPRRSARRSSTGR----------SAG
RAT--SP-------------------------------RR-----------------AAR
RAT----------------------------------S-----------------P-RRA
ARRSPRRS----------------------------ARRSSS-R--RR------------
--------------------------
>93670_Moniruzzaman_MM05_ERX555931_15_dc_000000000004
------------------------------------------------------------
------------------------------------------------------------
------------------------------------------------------------
-----------------------MNTG-----S-RRQVWNGTA------------NKTT-
-------G-------G---LTK----------------QDLV-W---I-D-GR-IKSKR-
-------------ARRSAKR------N------------QN-----LRKAG---------
-------WV-A-----KK-------G-E-F-----------GA-VRIE-------DLNVK
---------------K--------------------------------------------
--K--GK-------------------------------AK-----------------TPK
KTP----------------------------------S-----------------K-KKN
KR----------------------------------------------------------
--------------------------
>94295_Moniruzzaman_MM05_ERX555931_9_dc_000000000007
------------------------------------------------------------
-----------------ML-----------------------K-----------------
------------------------------------------------------------
---------------------YKMTVG-----S-RAQVWHGTA------------DKTS-
-------G-------G---LTK----------------KDLF-K-G-K-D-GR-IKSKR-
-------------ASALAKK------N------------KT-----LEKAG---------
-------YR-T-----EK-------G-K-F-----------GA-VKVD---------DAK
---------------SPRRSA----------RRSSPRRSARRSSTGR----------SAR
RAT--SP-------------------------------RR-----------------AAR
RAT----------------------------------S-----------------P-RRS
ARRSPRRS----------------------------AGRSSS-R--RR------------
--------------------------
>95570_Moniruzzaman_MM05_SRX802074_61_dc_000000000004
------------------------------------------------------------
------------------------------------------------------------
------------------------------------------------------------
----------------------MQTVG-----S-RAQVWHGTA------------KKTS-
-------G-------G---LTK----------------KDLF-Q-D-K-Y-GN-IKSRK-
-------------ASAKAKS------N------------KN-----LKKAG---------
-------WT-V-----KK-------G-Q-F-----------GA-VKME-------DSNKK
---------------SSKK-----------------------------------------
RSV--SK-------------------------------KR-----------------GSK
KRG----------------------------------S-----------------K-KKS
RSRSRSKS--------------------------------------R-------------
--------------------------
>98106_Moniruzzaman_MM07_ERX552256_88_dc_000000000010
------------------------------------------------------------
------------------------------------------------------------
------------------------------------------------------------
----------------------MSKTG-----S-RAQVFHGNA------------DKTT-
-------G-------G---LKK----------------EDLK-Q-N-D-S-GK-IVSKK-
-------------ASNAAKK------T------------KN-----L-------------
----GK-FQ-A-----TG-------K-G-F--------A-----LA---------PK---
------------------------------------------------------------
------KG----------------------T-------QAHKDLKSGKNSRKSSKKS-RK
S--------------A---------------------------------------K-KSR
KSAKKPRKS----AKKPRKSATKPRKSATKPRKSATKPRKSKK-----------------
--------------------------
>103840_Moniruzzaman_MM07_SRX803008_112_dc_000000000025
------------------------------------------------------------
------------------------------------------------------------
------------------------------------------------------------
----------------------MTNTN-----AQRAKVFHGTL------------DKTS-
-------G-------G---LTK----------------NDLK-K-N-E-Y-GK-IVSKK-
-------------ASSAARK------N------------NN-----L-------------
----GS-FK-Q-----TK-------K-G-F--------K-----LS---------PA---
------------------------------------------------------------
------KG----------------------T-------KDYKEMLSKKSSRKSSKKSMKK
S--------------A---------------------------------------K-KSA
K-----------------------------------------------------------
--------------------------
>114434_Moniruzzaman_MM11_ERX552257_96_dc_000000000008
------------------------------------------------------------
-----------------MT-----------------------------------------
------------------------------------------------------------
--------------------DFKMNVG-----S-RAQVMHGTA------------RRTS-
-------G-------G---LTR----------------NNLK-Y-N-K-N-RA-IVSIR-
-------------ASNTAKK------N------------NR-----LVKAG---------
-------FV-T-----RK-------G-V-F-----------GV-QNMA-------GGQRK
---------------KSNNK----------------------------------------
-----QR-------------------------------KQ-----------------SGK
KQRKQS---G-----------------KKQRKQSGKKQ-----------------R-KQS
KKNKRH------------------------------------------------------
--------------------------
>121430_Moniruzzaman_MM13_SRX803008_78_dc_000000000004
------------------------------------------------------------
-----------------MP-----------------------------------------
------------------------------------------------------------
---------------------LKQTTG-----S-RCQVMHGTA------------KKTT-
-------G-------G---LTK----------------SQLK-Y-N-K-Q-GK-IVSKK-
-------------ASALAKK------N------------NR-----LVKAGTVPTPEEKI
KSFILAHYI-T-----PRLRSTYLNG-K-Y-----------NT-I---------------
------------------NN----------------------------------------
-----QE-------------------------------IQ-----------------SWS
SDKLIATFIGWFTKAFLEIEDYKYIVPRDISNISNSDR-----------------I-KYI
KHIIRDII------------------------------MPTTYYQIK-------------
--------------------------
>121434_Moniruzzaman_MM13_SRX803008_78_dc_000000000004
------------------------------------------------------------
-----------------MP-----------------------------------------
------------------------------------------------------------
---------------------GLLSVG-----S-RAQVMHGNA------------KKTS-
-------G-------G---LTK----------------SQLK-Y-N-K-Q-GK-IVSKK-
-------------ASALAKK------N------------NR-----LVKAG---------
-------YV-T-----TK-------G-Q-F-----------GA-----------------
-------------------G----------------------------------------
-----GK-------------------------------MR-----------------GG-
---------------------------------------------------------KSN
LMVI--------------------------------------------------------
--------------------------
>121742_Moniruzzaman_MM13_SRX803008_78_dc_000000000016
------------------------------------------------------------
-----------------MP-----------------------------------------
------------------------------------------------------------
---------------------TTQTFG-----S-RAQVMHGTA------------KKTS-
-------G-------G---LTK----------------KQLK-Y-N-K-Q-GK-IVSKK-
-------------ASALAKK------N------------NR-----LVKAG---------
-------YV-T-----RK-------G-V-F-----------G------------------
------------------------------------------------------------
-----ID-------------------------------MR-----------------G--
----------------------------------------------------------EN
RM----------------------------------------------------------
--------------------------
>143162_Phycodnaviridae_AF204951_Ectocarpus_siliculosus_virus_000000000001
------------------------------------------------------------
------------------------------------------------------------
--------------------------------------MTL-------------------
-S-----S------------NV----G-----S-RAQVMHGTA------------KKTS-
-------G-------G---LEK----------------EDLA-Y-N-K-S-GS-IVSKK-
-------------KSLEAKKS-----ENGL-----LKLWRKAMQEVSSSPM---------
-------Y---------K-------D-K-F-----VKPK-RGSVVH----------AKVF
------------------------------------------------------------
------A-----------------------EY------ERLV----------------HD
KYGATHD--------V---------------QKLTVDG---I-------------T-KMV
IDES--------------------------------------------------------
--------------------------
>143454_Phycodnaviridae_AY225135_Feldmannia_irregularis_virus_a_strain_FirrV_1_000000000015
------------------------------------------------------------
------------------------------------------------------------
--------------------------------------MNN-------------------
-M-----K------------KV----G-----S-RASVFRGYA------------EKTA-
-------G-------G---LTK----------------KDLK-L-N-K-N-GL-IVSKK-
-------------NSSRAKRT-----ESPY-----MKAWREAVKVTYEDPR---------
-------F--------DT-------G-E-F-----HVIK-KGTPFY----------RAVK
------------------------------------------------------------
------K-----------------------EY------AYIL----------------EE
S------------------------------------G---L-------------P-Q--
------------------------------------------------------------
--------------------------
>145586_Phycodnaviridae_EU304328_Ostreococcus_tauri_virus_OtV5_000000000001
------------------------------------------------------------
------------------------------------------------------------
------------------------------------------------------------
--------------------MSTKPFG-----S-RAEVFHGTA------------EKTT-
-------G-------G---LRA----------------KDLM-L-DPN-D-GQ-IKSVA-
-------------AHKAAL--------------------AR-----MKKEG-------K-
KHLTKV-FK-P-----KK-------G-K-F--------A-----LQ---------PK---
------------------------------------------------------------
------EG----------------------T-------KEY-----------------KK
K--------------I---------------------------------------K-KMM
------------------------------------------------------------
--------------------------
>145807_Phycodnaviridae_EU916176_Feldmannia_species_virus_isolate_FsV_158_000000000001
------------------------------------------------------------
------------------------------------------------------------
------------------------------------------------------------
-M-----K------------TI----G-----S-RANVFHGTA------------RKTS-
-------G-------G---LVK----------------GDLK-L-N-K-N-GS-IVSKK-
-------------NSLRAKRT-----ESPL-----LKAWRKAVKNTYEKPK---------
-------Y---------A-------G-K-F-----CIIK-KGTPFY----------REVN
------------------------------------------------------------
------A-----------------------EY------QKIL----------------KK
S------------------------------------S---L-------------S-R--
------------------------------------------------------------
--------------------------
>145983_Phycodnaviridae_FN386611_Ostreococcus_tauri_virus_1_000000000001
------------------------------------------------------------
------------------------------------------------------------
---------------------------------------MY-------------------
-T-----K------------MSTKPVG-----S-RAEVFHGSA------------EKTT-
-------G-------G---LRA----------------KDLM-L-DPN-D-GQ-IKSVA-
-------------AHKAAL--------------------AR-----MKKEG-------K-
KHLTKV-FK-P-----KK-------G-K-F--------A-----LQ---------PK---
------------------------------------------------------------
------EG----------------------T-------KEY-----------------KK
K--------------I---------------------------------------K-KMM
------------------------------------------------------------
--------------------------
>146663_Phycodnaviridae_HM004429_Micromonas_sp_RCC1109_virus_MpV1_000000000001
------------------------------------------------------------
------------------------------------------------------------
------------------------------------------------------------
------------------------MIG-----S-RAEVFHGTA------------DKTA-
-------G-------G---LMK----------------KDLM-Q-DPK-D-GR-IKSKA-
-------------AHDAAM--------------------KR-----MKKEG-------K-
KAMVKV-FK-P-----KE-------G-E-F--------K-----LQ---------PK---
------------------------------------------------------------
------EG----------------------T-------KAY-----------------KK
L--------------I---------------------------------------K-KM-
------------------------------------------------------------
--------------------------
>146909_Phycodnaviridae_HM004430_Bathycoccus_sp_RCC1105_virus_BpV2_000000000001
------------------------------------------------------------
------------------------------------------------------------
------------------------------------------------------------
----------------------MQTFG-----S-RAEVFHGTA------------MKTT-
-------G-------G---LTK----------------SDLV-Q-D-K-Y-GR-IVSKA-
-------------ARKAAL--------------------TR-----MKSEG-------K-
QHLVKV-FK-P-----KK-------S-G-F--------S-----LQ---------PK---
------------------------------------------------------------
------EG----------------------T-------KKY-----------------KT
L--------------V---------------------------------------K-KML
------------------------------------------------------------
--------------------------
>147137_Phycodnaviridae_HM004431_Ostreococcus_lucimarinus_virus_OlV1_000000000001
------------------------------------------------------------
------------------------------------------------------------
------------------------------------------------------------
----------------------MKPIG-----S-RAEVFHGTA------------EKTS-
-------G-------G---LRA----------------KDLM-L-DAK-D-GQ-IKSVA-
-------------AHQAAL--------------------DR-----MKKEG-------K-
KHLTKV-FK-P-----KK-------G-K-F--------A-----LQ---------PK---
------------------------------------------------------------
------EG----------------------T-------KDY-----------------KK
K--------------M---------------------------------------K-KMA
------------------------------------------------------------
--------------------------
>147378_Phycodnaviridae_HM004432_Bathycoccus_sp_RCC1105_virus_BpV1_000000000001
------------------------------------------------------------
------------------------------------------------------------
------------------------------------------------------------
----------------------MQTFG-----S-RAEVFHGTA------------MKTT-
-------G-------G---LTK----------------SDLT-Q-D-K-Y-GA-IISKA-
-------------ARKAAL--------------------AR-----MKAEG-------K-
QHLVKV-FK-P-----KK-------K-G-F--------G-----LQ---------PK---
------------------------------------------------------------
------EG----------------------T-------KKY-----------------KT
L--------------V---------------------------------------K-KML
------------------------------------------------------------
--------------------------
>147585_Phycodnaviridae_HQ633059_Ostreococcus_lucimarinus_virus_OlV6_000000000001
------------------------------------------------------------
------------------------------------------------------------
------------------------------------------------------------
--------------------MSTKPIG-----S-RAEVFHGTA------------EKTS-
-------G-------G---LRA----------------KDLM-L-DPN-D-GQ-IKSVQ-
-------------AHKSAL--------------------DR-----MKKEG-------K-
KHLTKV-FK-A-----KK-------G-K-F--------A-----LQ---------PK---
------------------------------------------------------------
------EG----------------------T-------AAY-----------------KK
K--------------M---------------------------------------K-KMA
------------------------------------------------------------
--------------------------
>147852_Phycodnaviridae_HQ633060_Ostreococcus_lucimarinus_virus_OlV3_000000000001
------------------------------------------------------------
------------------------------------------------------------
------------------------------------------------------------
--------------------MSMKPIG-----S-RAEVFHGSA------------EKTT-
-------G-------G---LRA----------------KDLM-L-DPN-D-GQ-IKSVQ-
-------------AHKSAL--------------------ER-----MKKEG-------K-
KHLTKV-FK-A-----KK-------G-K-F--------A-----LQ---------PK---
------------------------------------------------------------
------EG----------------------T-------AAY-----------------KK
K--------------M---------------------------------------K-KMA
------------------------------------------------------------
--------------------------
>148560_Phycodnaviridae_HQ704802_Organic_Lake_phycodnavirus_1_000000000001
------------------------------------------------------------
------------------------------------------------------------
------------------------M-----------------------------------
-------K----------------TFG-----S-RAEVWHGTA------------KKTS-
-------G-------G---LEK----------------KNLF-Q-N-K-W-GE-IVSRK-
-------------KHFTAKK------E------------KR-----LEKYG---------
-------YF-A-----KK-------G-K-F-----------GA-IK----------KKAK
------------------------------------------------------------
------------------------------T-------SK--------------------
---------------------------------------------------------KR-
------------------------------------------------------------
--------------------------
>149016_Phycodnaviridae_HQ704803_Organic_Lake_phycodnavirus_2_000000000001
------------------------------------------------------------
------------------------------------------------------------
------------------------M-----------------------------------
-------K----------------TFG-----S-RAEVWHGNA------------KKTT-
-------G-------G---LTK----------------KDLI-Q-N-K-W-GE-IVSRK-
-------------KHMTAKK------E------------KR-----LEKYG---------
-------YF-A-----KK-------G-A-F-----------GA-IK----------KSPK
------------------------------------------------------------
------------------------------T-------KK------------------ST
K------------------------------------T-----------------K-KSQ
P-------------------------------------RTK-SA----------------
--------------------------
>149932_Phycodnaviridae_JF974320_Micromonas_pusilla_virus_SP1_000000000001
------------------------------------------------------------
------------------------------------------------------------
------------------------------------------------------------
------------------------MIG-----S-RAEVFHGNA------------DMTA-
-------G-------G---LEK----------------KDLK-M---K-D-GR-IVSKA-
-------------ASEAAL--------------------KR-----MKDEG-------K-
KAMVKV-FK-P-----AK-------K-G-F--------K-----LQ---------PK---
------------------------------------------------------------
------EG----------------------T-------VAY-----------------KK
L--------------I---------------------------------------K-KM-
------------------------------------------------------------
--------------------------
>150247_Phycodnaviridae_JN225873_Ostreococcus_tauri_virus_RT_2011_000000000001
------------------------------------------------------------
------------------------------------------------------------
------------------------------------------------------------
------------------------MIG-----S-RAQVFHGTA------------DKTA-
-------G-------G---LTK----------------KDLM-L-DPK-D-GQ-IKSVA-
-------------AHQAAL--------------------DR-----MKREG-------K-
KHLTKV-FK-P-----TK-------K-G-F--------K-----LQ---------PK---
------------------------------------------------------------
------EG----------------------T-------KAY-----------------KT
K--------------M---------------------------------------K-KMA
------------------------------------------------------------
--------------------------
>161270_Phycodnaviridae_KP874735_Ostreococcus_mediterraneus_virus_1_isolate_OmV1_000000000001
------------------------------------------------------------
------------------------------------------------------------
---------------------------------------MY-------------------
-T-----K------------MSTKPVG-----S-RAEVFHGTA------------AKTS-
-------G-------G---LTQ----------------RDLM-L-DPN-D-NQ-IKSVA-
-------------AHKAAL--------------------AR-----MKKEG-------K-
KHLTKV-FK-P-----KK-------G-K-F--------A-----LQ---------PK---
------------------------------------------------------------
------EG----------------------T-------KEY-----------------KK
K--------------I---------------------------------------K-KMM
------------------------------------------------------------
--------------------------
>161516_Phycodnaviridae_KP874736_Ostreococcus_lucimarinus_virus_2_isolate_Olv2_000000000001
------------------------------------------------------------
------------------------------------------------------------
------------------------------------------------------------
--------------------MSMKPIG-----S-RAEVFHGSA------------EKTS-
-------G-------G---LRA----------------KDLM-L-DPN-D-GQ-IKSVQ-
-------------AHKSAL--------------------ER-----MKKEG-------K-
KHLTKV-FK-P-----KK-------G-K-F--------A-----LQ---------PK---
------------------------------------------------------------
------EG----------------------T-------AAY-----------------KK
K--------------M---------------------------------------K-KMA
------------------------------------------------------------
--------------------------
>161788_Phycodnaviridae_KP874737_Ostreococcus_lucimarinus_virus_7_isolate_OlV7_000000000001
------------------------------------------------------------
------------------------------------------------------------
------------------------------------------------------------
----------------------MKPIG-----S-RAEVFHGTA------------EKTS-
-------G-------G---LRV----------------KDLM-L-DPN-D-GQ-IKSVQ-
-------------AHKSAL--------------------ER-----MKKEG-------K-
KHLTKV-FK-P-----KK-------G-K-F--------A-----LQ---------PK---
------------------------------------------------------------
------EG----------------------T-------AAY-----------------KK
K--------------M---------------------------------------K-KMA
------------------------------------------------------------
--------------------------
>163390_Phycodnaviridae_LC015647_Yellowstone_lake_phycodnavirus_1_000000000001
------------------------------------------------------------
------------------------------------------------------------
------------------------------------------------------------
-------M------------TATQAVG-----S-RAQVMSGTA------------HHTS-
-------G-------G---LTK----------------KDLK-Y---S-S-GE-IVSKD-
-------------KSKSE-----------------------------KKNP-------WI
EAVKKA-KK-DL--GIKK-------T-E-F--------V-----LV---------SKGTD
LY----------------------------------------------------------
-----KRA----------------------K-------EIY-----------------SK
------------------------------------------------------------
------------------------------------------------------------
--------------------------
>163608_Phycodnaviridae_LC015648_Yellowstone_lake_phycodnavirus_2_000000000001
------------------------------------------------------------
------------------------------------------------------------
------------------------------------------------------------
-------M------------THTQAVG-----S-RAQVMHGNA------------HHTA-
-------G-------G---LVK----------------KDLK-K-SRK-T-GE-IVSKD-
-------------KAKSE-----------------------------KKNP-------WI
VAVAKA-KK-EL--KIKG-----------F--------A-----LV---------QG--P
LL----------------------------------------------------------
-----RKA----------------------H-------EIY-----------------GK
------------------------------------------------------------
------------------------------------------------------------
--------------------------
>163800_Phycodnaviridae_LC015649_Yellowstone_lake_phycodnavirus_3_000000000001
------------------------------------------------------------
------------------------------------------------------------
------------------------------------------------------------
-------M------------T----IG-----S-RAQVFHGNA------------DQTA-
-------G-------G---LKK----------------KDLK-M---V-K-GE-IVSKA-
-------------KAKTE-----------------------------KKNP-------WI
KAVAQA-KK-EL--KIKG-----------F--------A-----LV---------QG--P
LL----------------------------------------------------------
-----TKA----------------------R-------EIY-----------------SK
------------------------------------------------------------
------------------------------------------------------------
--------------------------
>163876_Phycodnaviridae_LC015649_Yellowstone_lake_phycodnavirus_3_000000000001
------------------------------------------------------------
------------------------------------------------------------
------------------------------------------------------------
-------M------------T----TG-----S-RAQVFHGNA------------DQTA-
-------G-------G---LKK----------------KDLK-M---I-K-GE-IVSKA-
-------------KAKTE-----------------------------KKNP-------WI
KAVAKA-KK-DL--GIKG-----------F--------A-----LV---------QG--P
LL----------------------------------------------------------
-----TKA----------------------R-------EIY-----------------SK
------------------------------------------------------------
------------------------------------------------------------
--------------------------
>180351_Schulz_GVMAG_M_3300000115_18_000000000008
------------------------------------------------------------
------------------------------------------------------MK----
A----------------------AD-GMY---------HIN-------------------
-G-----H------------KYEKLEG-----S-RAQVWHGTA------------HKTS-
-------G-------N---LTK----------------NNLM-M-N-K-N-GR-IVSKR-
-------------KHTTAKN------E------------KR-----LVKAG---------
-------YL-T-----KK-------G-Q-F-----------GF-IK----------NST-
-T---------------NNK--------------A-R-----------------------
------K-----------------------T-------RK------------------TR
K------------------------------------S-----------------R-K--
------------------------------------------------------------
--------------------------
>181003_Schulz_GVMAG_M_3300000115_3_000000000013
------------------------------------------------------------
-----------------MK-----------------------RP----------TR----
Q----------------------SD-GTY---------HVN-------------------
-G-----K------------KYEELFG-----S-RTQVMNGTA------------YKTS-
-------G-------G---LVT----------------NSLL-K-N-K-W-GR-IVSAK-
-------------KHKSAKK------E------------QR-----LKKHG---------
-------YT-A-----KK-------G-Q-F-----------GP-VKI---------KMKM
------------------------------------N-----------------------
----KNK-----------------------T-------KK------------------SR
K-----------------------------------------------------------
------------------------------------------------------------
--------------------------
>181330_Schulz_GVMAG_M_3300000115_5_000000000002
------------------------------------------------------------
-----------------MK-----------------------------------------
------------------------------------------------------------
------------------------TIG-----T-RAKVWHGTA------------EKTA-
-------G-------G---LKK----------------GDLM-K-N-K-R-GE-IVSKK-
-------------KHALGLK------A-----------LKH-----LHNAG---------
-------YI-A-----VK-------G-K-F-----------GT-KKQATV-----AKTAR
---------------PAAKK----------------------------------------
-----VK-----------------------KV------KK--------------SKTLSK
K--------------LF----------------EKADT-----NKDNVIDYAEWIKALK-
------------------------------------------------------------
--------------------------
>181608_Schulz_GVMAG_M_3300000115_9_000000000002
------------------------------------------------------------
---M-------------TK-----------------------RQ----------KK----
S----------------------ED-GKY---------HIG-------------------
-S-----N------------VYDILIG-----S-RAQVHHGTA------------YKTS-
-------G-------G---LTK----------------GDLV-K-N-K-N-GR-IVSKK-
-------------VQATAKK------Q------------RH-----LAKAG---------
-------WT-A-----KK-------G-K-F-----------GA-VK----------MPLG
---------------KAKSK--------------G-S-----------------------
------P-----------------------K-------RK-----------------SPK
K--------------------------------RRNVS-----------------T-KKK
NATR--------------------------------------------------------
--------------------------
>182632_Schulz_GVMAG_M_3300000128_11_000000000011
------------------------------------------------------------
-----------------MK-----------------------KH----------MK----
H----------------------SD-GKY---------HIN-------------------
-G-----V------------VFEILIG-----S-RAQVMHGTA------------YKTS-
-------G-------S---LKK----------------KDLK-Y-N-K-H-KK-IVSRA-
-------------KSAKGPQ------M-----------LKR-----LHNKG---------
-------YF-T-----RK-------G-K-F-----------GF-VR----------KDGK
G---T----RKA---RGSRR----------------------------------------
----------------------------------------------------------KR
KVHSIK---G-------VRWEDRAYGTGKFAKKP-SYRRKG----KGS-KRKRGGKRSRS
RRR---------------------------------------------------------
--------------------------
>182761_Schulz_GVMAG_M_3300000517_4_000000000001
------------------------------------------------------------
-----------------MK-----------------------RI----------MR----
K----------------------DD-GKY---------HIK-------------------
-G-----K------------VYELLEG-----S-RAQVWHGTA------------YRTT-
-------G-------G---LTK----------------SDLM-M-N-K-H-GR-IVSKT-
-------------KHKTAKK------E------------KR-----LEKAG---------
-------YK-T-----EK-------G-K-F-----------GA-VK----------V---
------------------------------------------------------------
------K-----------------------T-------KK-----------------SKR
S------------------------------------T-----------------R-RRG
------------------------------------------------------------
--------------------------
>184069_Schulz_GVMAG_M_3300001348_25_000000000005
------------------------------------------------------------
-----------------MA-----------------------RF----------GK----
S----------------------TD-GMY---------HIK-------------------
-G-----K------------KYVYVQG-----S-RAQVWHGTA------------YETT-
-------G-------G---LKK----------------GDIK-M-N-K-H-GR-IVSTK-
-------------KSSTAKK------E------------KR-----LEKAG---------
-------YF-T-----KK-------G-K-F-----------GF-VK----------KDS-
-S-------S-------SRK--------------S-R-----------------------
------K-----------------------S-------KK------------------SK
K------------------------------------S-----------------R-K--
------------------------------------------------------------
--------------------------
>184622_Schulz_GVMAG_M_3300001348_35_000000000001
------------------------------------------------------------
-----------------MK-----------------------RP----------VR---N
E----------------------ED-GMY---------HVK-------------------
-G-----S------------KFPELFG-----S-RTQVMNKTA------------YKTS-
-------G-------N---LTK----------------NDLL-M-N-K-W-GR-IVSAK-
-------------KHKTAKK------E------------KR-----LEKAG---------
-------FF-A-----KK-------G-K-F-----------GY-VK----------RKTR
------------------------------------K-----------------------
-----NA-----------------------T-------RK------------------AK
K------------------------------------N----------------------
------------------------------------------------------------
--------------------------
>187552_Schulz_GVMAG_M_3300001352_44_000000000015
------------------------------------------------------------
------------------------------------------------------------
------------------------------------------------------------
----------------------MQTFG-----S-RRKVWNRSA------------KKTN-
-------G-------G---LTR----------------KDLR-K-N-K-H-GR-IVSVK-
-------------ASKSAKK------H------------NH-----LKKAG---------
-------YT-A-----VK-------G-K-F-----------GP-VKIE-------DL---
------------------------------------------------------------
-----KK-------------------------------SK-----------------KVV
KRKPSK---------------------------NLKKS-----------------K-SKK
RR----------------------------------------------------------
--------------------------
>187772_Schulz_GVMAG_M_3300001460_12_000000000001
------------------------------------------------------------
------------------------------------------------------------
------------------------------------------------------------
-----------------------MVVG-----S-RAQVFHGTA------------DRTT-
-------G-------G---LEK----------------KNLV-L---K-D-GR-IVSKT-
-------------ASQAAL--------------------KR-----MKSEG-------K-
KHLTKV-FK-P-----TK-------K-G-F--------K-----LQ---------PK---
------------------------------------------------------------
------EG----------------------T-------AAY-----------------KK
L--------------V---------------------------------------K-KM-
------------------------------------------------------------
--------------------------
>188533_Schulz_GVMAG_M_3300001589_11_000000000038
------------------------------------------------------------
-----------------MK-----------------------------------------
------------------------------------------------------------
-------R-----------------YG-----S-RAEVWHENA------------RMTT-
-------G-------R---LSK----------------KDLF-K-N-K-Q-GR-IVSKK-
-------------K-IRHMK------D------------PKK--NPLLKLG---------
-------YQ-R-----KK-------GSKEF-----------GP-NNLY-------EKKNK
---------------MNTNKK---------------------------------------
----KTNS----------------------N-------KK----------------NKS-
------FL-------------------------NKISNLV---------------N-KIV
S-----------------------------------------------------------
--------------------------
>188716_Schulz_GVMAG_M_3300001589_6_000000000008
------------------------------------------------------------
---M-------------VK-----------------------KH----------MR----
G----------------------AD-GKY---------TIN-------------------
-G-----R------------KYEHLEG-----S-RAQVWHETA------------YKTP-
-------G-------N---LIR----------------LDLL-Q-N-K-H-GR-IVSRK-
-------------KSITAKK------E------------KR-----LQKHG---------
-------YT-A-----KK-------G-K-F-----------GA-VR----------IGEK
-----------------SK-----------------------------------------
------G-----------------------K-------RS------------------TK
R--------------------------------RTKKR-----------------R-QN-
------------------------------------------------------------
--------------------------
>189052_Schulz_GVMAG_M_3300001718_3_000000000001
------------------------------------------------------------
------------------------------------------------------------
------------------------------------------------------------
-----------------------MTVG-----S-RAEVFHGNA------------NQTS-
-------G-------G---LTK----------------KDLK-M---K-D-GR-IISKA-
-------------ASKASK--------------------KA-----YKKTA-------F-
KAFVDA-AK-AK---SKD-------G-K-F--------H-----RV---------PK---
------------------------------------------------------------
------EG----------------------T-------KAY-----------------DK
L--------------L---------------------------------------N-Q--
------------------------------------------------------------
--------------------------
>189840_Schulz_GVMAG_M_3300002242_2_000000000005
------------------------------------------------------------
------------------------------------------------------------
--------------------------------------MTEQ------------------
EG----GKT---------------TIG-----T-RRMVHSGTA------------EHTS-
-------G-------G---LTK----------------KDLI-K-N-K-W-GR-IVSRS-
-------------KHESAKK------E------------QR-----LKKYG---------
-------YT-A-----KK-------G-K-F-----------GA-VK------------MK
-----------------KSR----------------------------------------
------K-----------------------N-------RK------------------TK
S------------------------------------N-----------------K-K--
------------------------------------------------------------
--------------------------
>191310_Schulz_GVMAG_M_3300005523_3_000000000005
------------------------------------------------------------
------------------------------------------------------------
------------------------------------------------------------
----------------------MQTFG-----S-RAEVWHGVA------------LKTS-
-------G-------G---LEK----------------KDLV-Q-D-K-Y-GR-IVSKV-
-------------ARKSAL--------------------AR-----MKREG-------K-
KALVKV-FK-P-----KK-------K-G-F--------G-----LQ---------PK---
------------------------------------------------------------
------EG----------------------T-------KKY-----------------KT
L--------------I---------------------------------------K-KML
------------------------------------------------------------
--------------------------
>191431_Schulz_GVMAG_M_3300005523_3_000000000015
------------------------------------------------------------
------------------------------------------------------------
------------------------------------------------------------
----------------------MQTFG-----S-RAEVFHGTA------------LKTT-
-------G-------G---LEK----------------TDLT-Q-D-K-Y-GK-IVSKA-
-------------ARKAAL--------------------AR-----MKDEG-------K-
KHLVKV-FK-P-----KK-------S-G-F--------G-----LQ---------PK---
------------------------------------------------------------
------EG----------------------T-------KKY-----------------KT
L--------------I---------------------------------------K-KM-
------------------------------------------------------------
--------------------------
>192119_Schulz_GVMAG_M_3300006165_1_000000000001
------------------------------------------------------------
---M-------------VK-----------------------KI----------TK----
G----------------------SD-GKY---------AVQ-------------------
-G-----K------------KYSQYIA-----S-RASVYHGTA------------FKTS-
-------G-------G---LQK----------------KDLM-M-N-K-N-GR-IVSLK-
-------------KHKTAKN------E------------KR-----LEKAG---------
-------YF-T-----KK-------G-S-F-----------GY-VK----------N---
-----------------DGK--------------T-------------------------
------K-----------------------K-------RK------------------GR
K------------------------------------S-----------------K-RR-
------------------------------------------------------------
--------------------------
>192881_Schulz_GVMAG_M_3300006752_9_000000000003
------------------------------------------------------------
------------------------------------------------------------
------------------------------------------------------------
----------------------MQTTG-----S-RAQVWHGTA------------KKTS-
-------G-------G---LTK----------------HNLM-M-N-K-H-GR-IVSKR-
-------------KHASGKK------T-----------IKH-----LKKLG---------
-------YV-A-----KK-------G-E-F-----------KL-FH----------K---
------------------------------------------------------------
------------------------------H-------RG------------------RK
-------------------------------------S-----------------K-KMR
GGMAYGG-------PLSPE------------------SYDG-KGVGTSGVALQFVAGNSA
--------------------------
>194009_Schulz_GVMAG_M_3300006805_8_000000000014
----------------------------MR-F-----------IFY--LAKKYIFSNEFI
-----------------MT-----------------------RF----------TK----
S----------------------AH-GKY---------IVS-------------------
-G-----K------------SFDMLIG-----T-RAQVWHGTA------------FKTS-
-------G-------G---LTK----------------NNIM-Q-N-K-N-GR-IVSRA-
-------------KHTSAKR------E------------NR-----LVKAG---------
-------YG-T-----QK-------G-K-F-----------GA-VKLN-------GKSMR
-------------------K--------------HNR-----------------------
------------------------------S-------DK------------------GR
H------------------------------------H-----------------KSRRH
GKKRGGSVN----FALSPT------------------DYDG-AGVGTSGNAVQFAAGMGN
--------------------------
>194749_Schulz_GVMAG_M_3300006810_8_000000000002
------------------------------------------------------------
-----------------MK-----------------------KP----------LR----
Q----------------------SD-GLY---------HVR-------------------
-G-----K------------TYKQLAG-----S-RASVFHGGA------------YKTT-
-------G-------G---LTK----------------DDLV-M-N-S-S-GH-IVSKK-
-------------KHITAKR------E------------KR-----LEKYG---------
-------YY-A-----KK-------G-K-F-----------GA-VR----------KNGK
---------------AITKK--------------T-------------------------
-----NK-----------------------K-------RK-----------------LTR
RKL----------------------------------T-----------------RTKLI
HKK---------------------------------------------------------
--------------------------
>195510_Schulz_GVMAG_M_3300006922_4_000000000010
------------------------------------------------------------
-----------------MT-----------------------KY----------AE----
S----------------------KK-----------------------------------
-------DC-----------VCLMTVG-----S-RAQVWHGTA------------KHTS-
-------G-------G---LKK----------------SDLI-K-N-A-S-GH-IVSKK-
-------------KHMTAKR------E------------KR-----LEKHG---------
-------YF-A-----NK-------G-K-F-----------GF-VK----------K--T
-----------------AKK----------------------------------------
------------------------------S-------AK-------------------K
S------------------------------------G-----------------K-KGA
K-------------------------------------KSA-KK----------------
--------------------------
>198707_Schulz_GVMAG_M_3300008012_2_000000000002
------------------------------------------------------------
------------------------------------------------------------
------------------------------------------------------------
------------------------MIG-----S-RAEVFHGTA------------DKTS-
-------G-------G---LEK----------------KDLL-M---K-D-GR-IVSKA-
-------------ASKAAK--------------------KS-----LKKNP-------KF
QAFIDL-AK-EK--SEAK-------G-T-F--------C-----LV---------PS---
------------------------------------------------------------
------KK----------------------T-------KTY-----------------KK
I--------------I---------------------------------------K-DNK
------------------------------------------------------------
--------------------------
>200747_Schulz_GVMAG_M_3300009071_15_000000000008
------------------------------------------------------------
------------------------------------------------------------
------------------------------------------------------------
------------------------MIG-----S-RAEVFHGTA------------DMTA-
-------G-------G---LEK----------------KDLK-M---K-D-GR-IVSKA-
-------------ASEAAL--------------------KR-----MKDEG-------K-
KAMVKV-FK-P-----AK-------K-G-F--------K-----LQ---------PK---
------------------------------------------------------------
------EG----------------------T-------VAY-----------------KK
L--------------I---------------------------------------K-KM-
------------------------------------------------------------
--------------------------
>201465_Schulz_GVMAG_M_3300009076_8_000000000031
------------------------------------------------------------
----------------------------------------M-GH----------SK----
G----------------------SD-GVY---------HIK-------------------
-G-----Q------------KFAVLVG-----S-RRMVFNGTA------------YKTP-
-------G-------G---LTK----------------DKLM-M-N-K-H-GR-IVSKR-
-------------KHATAKK------E------------KR-----LEKAG---------
-------FK-P-----KK-------G-T-F-----------KA-FK----------KSDA
---------------N--------------------------------------------
---------------------------------------K------------------TR
K--------------------------------------------------------RKN
------------------------------------------------------------
--------------------------
>202282_Schulz_GVMAG_M_3300009149_34_000000000001
------------------------------------------------------------
---M-------------VK-----------------------RH----------SK----
G----------------------SD-GKY---------HIN-------------------
-G-----Q------------NFDQLVG-----S-RAQVFHGTA------------YKTSS
SAAKPKGD-------A---LTK----------------KNLK-Q-N-K-H-GR-IVSAA-
-------------KSAKGPM------M-----------LKR-----LHNKG---------
-------YF-T-----RK-------G-H-F-----------GA-VK----------KTAK
GH---------------KS-----------------------------------------
---------------------------------------S------------------KR
KTMGKR---H-------HKGRRRSKKTGRYYGG--N------------------------
------------------------------------------------------------
--------------------------
>202465_Schulz_GVMAG_M_3300009172_8_000000000005
------------------------------------------------------------
-----------------MK-----------------------RP----------VR---D
P----------------------ET-RTY---------TVK-------------------
-G-----K------------VYKELFG-----S-REQVLNKTA------------YKTT-
-------G-------G---LTI----------------DDLL-M-N-K-N-GR-IVSAV-
-------------KHKTAKK------E------------KR-----LEKHG---------
-------YF-A-----RK-------G-K-F-----------GY-VKT---------KGKK
------------------------------------------------------------
------N-----------------------T-------RK------------------NR
K------------------------------------S-----------------R-RKQ
KGEE----------------------------------EQ--------------------
--------------------------
>203797_Schulz_GVMAG_M_3300009420_1_000000000008
------------------------------------------------------------
---M-------------VK-----------------------RL----------DA----
S----------------------AD-GMY---------HTG-------------------
-G-----A------------KYKMNRG-----S-RAQVWHKTA------------LKTA-
-------G-------G---LTR----------------SQLK-M-N-K-H-GR-IVSLK-
-------------KSKSNP-------------------LKR-----LTAAG---------
-------YK-T-----KK-------G-V-F-----------GS-SK--------------
-----------------DGK----------------------------------------
------K-----------------------T-------RK--------------------
-------------------------------------K-----------------RSRKS
KK----------------------------------------------------------
--------------------------
>203843_Schulz_GVMAG_M_3300009420_1_000000000011
------------------------------------------------------------
---M-------------VK-----------------------RV----------HK----
S----------------------SD-GLY---------HVS-------------------
-G-----G------------KFKGLIG-----S-RAQVMHGTV------------YKT--
-----R-G-------G---LTK----------------KKLK-F-N-K-H-GK-IVSRA-
-------------KSSSNP-------------------LKR-----LTDAG---------
-------YR-T-----KK-------G-E-F-----------GS-FR----------TDGK
RG---------------TRK----------------------------------------
------R-----------------------T-------GK------------------KR
RTR-----------------KKRRTGKKRRTGKRCRTK-------------------KGK
FRKC--------------------------------------------------------
--------------------------
>204817_Schulz_GVMAG_M_3300009426_8_000000000017
------------------------------------------------------------
-----------------MK-----------------------RH----------MK----
G----------------------SD-GKY---------HIN-------------------
-G-----K------------KYEILIG-----S-RAQVGHGTA------------YKTK-
-------Y-------G---LKK----------------DGLV-Y-N-K-H-GR-FVSKK-
-------------KHLSAKR------E------------KR-----LEKHG---------
-------YF-T-----QK-------G-K-F-----------GA-VK----------RG--
-S-------KKA---H-TKG--------------R-K-----------------------
------G-----------------------R-------KR------------------GT
K------------------------------------H-----------------R-RR-
-R----------------------------------------------------------
--------------------------
>205049_Schulz_GVMAG_M_3300009428_8_000000000021
------------------------------------------------------------
---M-------------VK-----------------------RH----------DK----
G----------------------SD-GMY---------QIG-------------------
-S-----N------------KYAMLEG-----S-RAQVWHGTA------------YKTA-
-------G-------G---LKK----------------VDLK-M-H-N---GR-LVSKK-
-------------KSELARS------Q------------KH-----LSGHL---------
----------Q-----PK-----GSG-I-F-----------GT-VT----------KKGT
RK-----------------R----------------------------------------
------KG----------------------T-------RK------------------RK
G------------------------------------T-----------------R-NRK
------------------------------------------------------------
--------------------------
>205428_Schulz_GVMAG_M_3300009432_20_000000000010
------------------------------------------------------------
-----------------MK-----------------------RP----------VR---D
P----------------------NT-NTY---------TVN-------------------
-G-----K------------EYKELFG-----S-REQVWNGTA------------YKTK-
-------Y-------G---LTK----------------SALV-M-N-K-W-GR-IVSAD-
-------------KHETATK------E------------RR-----LEKHG---------
-------YF-A-----KK-------G-K-F-----------GY-VK----------RKTK
------------------------------------R-----------------------
-----GK-----------------------N-------KN------------------NR
K------------------------------------T-----------------K-RKR
E-----------------------------------------------------------
--------------------------
>207240_Schulz_GVMAG_M_3300009436_18_000000000014
------------------------------------------------------------
------------------------------------------------------MK----
H----------------------SD-GKY---------HIN-------------------
-G-----V------------IFEILIG-----S-RAQVMHGTA------------YKTA-
-------G-------N---LKK----------------KDLK-Y-N-K-H-KK-IVSRA-
-------------KSAKGPQ------M-----------LKR-----LHNKG---------
-------YF-T-----RK-------G-K--------------------------------
------------------------------------------------------------
------------------------------------------------------------
------------------------------------------------------------
------------------------------------------------------------
--------------------------
>208097_Schulz_GVMAG_M_3300009436_41_000000000006
------------------------------------------------------------
-----------------MK-----------------------RP----------TK----
S----------------------SD-GNY---------HIN-------------------
-G-----K------------SFEVLIG-----S-RAMVWHGTA------------FKTT-
-------G-------G---LHK----------------SNLL-Q-N-K-H-GR-IVSSK-
-------------KHATAKK------E------------KR-----LAKAG---------
-------YS-T-----KK-------G-H-F-----------GA-IK----------NGSA
-V-------KK------SRK--------------R-R-----------------------
------S-----------------------T-------RK------------------NK
S------------------------------------T-----------------R-KK-
------------------------------------------------------------
--------------------------
>209462_Schulz_GVMAG_M_3300009488_12_000000000014
------------------------------------------------------------
------------------------------------------------------MK----
G----------------------SD-GKY---------HIN-------------------
-G-----M------------VFEILIG-----S-RAQVHHGTA------------YKTS-
-------G-------G---LKK----------------KDLK-K-N-K-H-GK-IVSRA-
-------------KSSKGAQ------M-----------LKR-----LTDKG---------
-------YH-T-----RK-------G-Q-F-----------GY-VK----------KDGK
G-----HRKRKG---RGTRK----------------------------------------
------R-----------------------K-------HS-------------------R
KVHAIR---G-------VRWEDRAFGTGRFARKP-SYK-----------------KRSRR
RRR---------------------------------------------------------
--------------------------
>210600_Schulz_GVMAG_M_3300009497_12_000000000006
------------------------------------------------------------
-----------------MK-----------------------RP----------VR---N
P----------------------RT-GTY---------RMK-------------------
-DENGKYK------------EYKELFG-----S-REQVWNGNA------------YKTK-
-------Y-------G---LTK----------------TGLV-M-N-K-R-GR-IVSAD-
-------------KYKTAKK------E------------MR-----LKQYG---------
-------YS-A-----KK-------G-K-F-----------GY-VK----------TKKN
------------------------------------KE----------------------
---IKNK-----------------------S-------KK------------------NK
S------------------------------------M-----------------K-NKE
Y-----------------------------------------------------------
--------------------------
>210602_Schulz_GVMAG_M_3300009497_12_000000000006
------------------------------------------------------------
------------------------------------------------------------
------------------------------------------------------------
-M-----T------------DCKKTVG-----S-KAEVWHGTA------------KHTS-
-------G-------K---LTK----------------KNLM-K-N-K-H-GR-IVSKR-
-------------KHALGKS------KG----------IKI-----LRNAG---------
-------YT-A-----KK-------G-I-F-----------KA-FK----------KSD-
-----------------AKK----------------------------------------
------------------------------S-------LK------------------NK
-------------------------------------S-----------------T-KSR
K-----------------------------------------------------------
--------------------------
>211064_Schulz_GVMAG_M_3300009498_22_000000000001
------------------------------------------------------------
---M-------------VK-----------------------RI----------NK----
G----------------------SD-GLY---------HVK-------------------
-G-----K------------TYKVLKG-----S-RAEVWHDTA------------FKTS-
-------G-------N---LEK----------------SELI-K-N-D-R-GR-IVSRS-
-------------KHVKMKG------EK----------GSR-----FRRAG---------
-------WDLA-----RK-------G-K-F-----------GS-RRIMR------ENTKS
-----------------NTR----------------------------------------
--------------------------------------NR------------------KK
T------------------------------------A-----------------K-KSA
KKTV--------------------------------------------------------
--------------------------
>211637_Schulz_GVMAG_M_3300009507_18_000000000043
------------------------------------------------------------
------------------------------------------------------MK----
H----------------------ED-GKY---------HIG-------------------
-G-----K------------VYDMLEG-----S-RAQVFHETA------------YKTS-
-------G-------G---LTK----------------KDLL-Q-N-K-A-GR-IVSRA-
-------------KHMSAKK------D------------KR-----LEKAG---------
-------YF-T-----KK-------G-K-F-----------GA-VK----------KSAT
------------------------------------------------------------
------K-----------------------K-------RR------------------AK
K------------------------------------S-----------------R-SKK
------------------------------------------------------------
--------------------------
>214100_Schulz_GVMAG_M_3300009706_42_000000000004
------------------------------------------------------------
------------------------------------------------------------
------------------------------------------------------------
----------------------MGKVG-----T-RAQVWHGTV------------ERTS-
-------G-------G---LTK----------------KDLV-M---K-K-GR-IRSRR-
-------------AVSSAKR------S------------GN-----LRKAG---------
-------WT-F-----KK-------G-E-F-----------GA-VRVG-------EEGKK
---------------RTGSKK----------RTGSKKRTGSKKRVNR---------ISPS
RKRTGSK-------------------------------KR-----------------VNR
ISP-------------------------SR---KRTGS-----------------K-KRV
NRRSPSRK------------------------------RTGS-RRQRR------------
--------------------------
>214436_Schulz_GVMAG_M_3300009786_46_000000000017
------------------------------------------------------------
---M-------------TK-----------------------RH----------QR----
Q----------------------TD-GLY---------HIN-------------------
-G-----K------------TYKILRG-----T-RAQVHHGTA------------YQT--
--------Q------G--LLDK----------------SKLM-M-N-K-H-GR-IVSRK-
-------------KHNTAKK------E------------QR-----LLKAG---------
-------YGY------KK-------G-E-FVPGGVRVGKKRGT-AK----------KRRK
AR------------SAPATRRVSI----------SEKRS------------------VAT
GRFSRGG-------------------------------RR------------------RR
G------------------------------------G-----------------R-RRR
RR----------------------------------------------------------
--------------------------
>215745_Schulz_GVMAG_M_3300010354_16_000000000013
------------------------------------------------------------
---M-------------GR-----------------------NH----------TR----
S----------------------AD-GFY---------HIN-------------------
-G-----K------------KYEFIRG-----S-RAQVFHGTA------------YKTD-
-------GT-----PG---LTK----------------DKLL-M-N-K-Y-GR-IVSAK-
-------------KHATAKK------E------------KR-----LAKHG---------
-------WT-A-----KK-------G-K-F-----------GA-VR----------IS--
------------------------------------------------------------
------D-----------------------L-------KK------------------SR
K------------------------------------H-----------------R-KH-
------------------------------------------------------------
--------------------------
>217091_Schulz_GVMAG_M_3300010368_17_000000000001
------------------------------------------------------------
------------------------------------------------------------
------------------------------------------------------------
----------------------MKTEG-----T-RAEVMHGTA------------QRTS-
-------G-------G---LTK----------------SDLK-Y-N-K-S-GR-IVSKK-
-------------KSQLAKK------E------------KR-----LEKAG---------
-------YK-T-----KK-------G-E-F-----------GS-FYVS-------P----
----------------TKKR----------------------------------------
-----SK-------------------------------KK-----------------G--
-------------------------------------S-----------------K-KKE
R-----------------------------------------------------------
--------------------------
>217787_Schulz_GVMAG_M_3300010368_24_000000000004
--------------------------------------------------------MIYY
-----------------MK-----------------------RP----------VR---D
A----------------------ET-GTY---------SIK-------------------
-G--G--G------------IFKELFG-----S-REQVWNGTA------------YKTK-
-------Y-------G---LTK----------------SGLV-M-N-K-W-GR-IVSKD-
-------------KFDSASN------E------------MR-----LEKHG---------
-------YG-A-----KK-------G-K-F-----------GY-IKT---------KKAK
------------------------------------KG----------------------
-----RK-----------------------S-------RT------------------RK
N------------------------------------M-----------------E-K--
------------------------------------------------------------
--------------------------
>218333_Schulz_GVMAG_M_3300010368_35_000000000002
------------------------------------------------------------
------------------------------------------------------------
------------------------------------------------------------
----------------------------------------GNA------------KKTT-
-------G-------G---LTK----------------KDLV-Q-N-K-W-GE-IVSRK-
-------------KHMTAKK------E------------KR-----LEKYG---------
-------YF-A-----KK-------G-K-F-----------GA-VK----------KSPK
------------------------------------------------------------
------------------------------T-------KK-------------------V
Q------------------------------------T-----------------K-KRR
------------------------------------------------------------
--------------------------
>219799_Schulz_GVMAG_M_3300010370_30_000000000024
------------------------------------------------------------
------------------------------------------------------------
------------------------------------------------------------
-------M------------T-EQTFG-----S-KAQVWHGTA------------KKTT-
-------G-------G---LTK----------------SNLM-K-N-K-H-GR-IVSRR-
-------------KHNMGKK------S-----------IKH-----LRKMG---------
-------YI-A-----KK-------G-K-F-----------TL-FH----------K---
------------------GH----------------------------------------
------------------------------K-------RG------------------RH
-------------------------------------S-----------------R-K-R
GGAPYGS-------SLSPT------------------EVSG-MGMG-SGAGLQLMATNYS
T-------------------------
>220628_Schulz_GVMAG_M_3300012920_24_000000000002
------------------------------------------------------------
---M-------------GK---------------------G-QI----------RR----
S----------------------SKTGKY---------HPK-------------------
-G-----HS----GS-----GFEFLVG-----S-RRQVHNGSA------------FKTS-
-------G-------G---LKK----------------KDLM-L-N-K-H-GR-IVSVK-
-------------KHQTAKK------E------------KR-----LVKAG---------
-------YL-T-----KK-------G-K-F-----------GF-I-----------RKTS
---------------SKRSK--------------SPK-----------------------
------------------------------K-------GK------------------GK
GKT----------------------------------S-----------------K-K--
------------------------------------------------------------
--------------------------
>221696_Schulz_GVMAG_M_3300012936_15_000000000001
------------------------------------------------------------
---M-------------VK-----------------------RL----------DA----
-----------------------IN-GVY---------HVG-------------------
-G-----S------------KYKQLRG-----S-RAQVWHGTA------------YKTA-
-------G-------G---LTK----------------SQLK-M-N-K-H-GR-IVSVK-
-------------KSKSNP-------------------LKR-----LTDAG---------
-------YR-T-----KK-------G-V-F-----------GA-MK--------------
-----------------NGK----------------------------------------
------K-----------------------M-------TK------------------KR
KG---------------------------------KAK-----------------KSRKS
SKK---------------------------------------------------------
--------------------------
>222489_Schulz_GVMAG_M_3300012936_19_000000000001
------------------------------------------------------------
-----------------MA-----------------------RF----------SK----
G----------------------SD-GKY---------NIK-------------------
-G-----K------------KFEFVTG-----S-RAQVWHGTA------------YETT-
-------G-------G---LTK----------------SKLH-K-N-K-A-GR-IVSAS-
-------------KHKSAKK------E------------KR-----LVKAG---------
-------YL-T-----KK-------G-K-F-----------GF-VK----------KQTK
-----------------K-R----------------------------------------
------------------------------G-------KK--------------------
------------------------------------------------------------
------------------------------------------------------------
--------------------------
>223846_Schulz_GVMAG_M_3300012936_37_000000000012
------------------------------------------------------------
-----------------MP------------------------R----------KQ----
V----------------------FK-----------------------------------
-------K----------------TIG-----S-RAEVFHKTA------------KKTS-
-------G-------G---LMK----------------KDLM-K-N-K-H-GE-IVSKK-
-------------KHMTAKK------E------------KR-----LEKHG---------
-------YF-A-----KK-------G-K-F-----------GY-VK----------KDAK
-----------------VLK--------------S-KR----------------------
------K-----------------------T-------MK------------------KK
S------------------------------------M-----------------K-KKK
G-------------------------------------GDS-CSMKN-------------
--------------------------
>224412_Schulz_GVMAG_M_3300012936_4_000000000008
------------------------------------------------------------
---M-------------VK-----------------------RH----------QK----
K----------------------AD-GKY---------HVK-------------------
-G-----K------------KYSVLVG-----S-RAQVMHGTA------------YKTS-
-------G-------G---LTK----------------SNLK-M-N-K-H-GR-VVSKK-
-------------KSTTAKK------E------------KR-----LEKAG---------
-------YF-T-----RK-------G-K-F-----------GA-VK----------KS--
-----------------AKK--------------T-------------------------
--------------------------------------RK------------------AR
R------------------------------------K-----------------R-R--
------------------------------------------------------------
--------------------------
>225204_Schulz_GVMAG_M_3300012952_13_000000000022
------------------------------------------------------------
------------------------------------------------------------
---------------------------MY---------HIN-------------------
-G-----K------------KFQLLRG-----S-RAQVWHGTA------------YKTD-
-------GT-----PG---LKK----------------DDLL-M-N-K-N-GR-IVSKR-
-------------KHKTAKH------E------------KR-----LEKHG---------
-------YF-A-----RK-------G-K-F-----------GA-VR----------KDGT
AV-------RKR---R-SRK--------------S-K-----------------------
------S-----------------------T-------RR------------------KR
R------------------------------------T-----------------R-RR-
------------------------------------------------------------
--------------------------
>226457_Schulz_GVMAG_M_3300012954_15_000000000013
------------------------------------------------------------
---M-------------TK-----------------------KI----------MR----
S----------------------SD-GLY---------HIK-------------------
-G-----K------------TYELLVG-----S-RAQVWHETA------------YKTD-
-------G-------G---LKK----------------SDLL-M-N-K-R-GR-YVSKK-
-------------KHAQAKK------E------------KR-----LEKAG---------
-------YF-T-----KK-------G-Q-F-----------GY-VK----------RD--
-----------------PVK--------------K-------------------------
------Q-----------------------T-------RK------------------KN
S------------------------------------G-----------------K-K--
------------------------------------------------------------
--------------------------
>226723_Schulz_GVMAG_M_3300012954_17_000000000003
------------------------------------------------------------
---M-------------TK-----------------------RA----------RK----
S----------------------SD-GKY---------HIK-------------------
-N-----K------------TYDVLSG-----S-RAQVWHGTA------------HKTA-
-------G-------G---LVK----------------SDLL-M-N-K-H-GR-IVSRK-
-------------KHNTEKT------R------------KR-----LWKHG---------
-------YT-T-----RK-------G-K-F-----------GA-VK----------RSSV
-------------LV---------------------K-----------------------
------Q-----------------------T-------KK------------------NK
S------------------------------------N-----------------Y----
------------------------------------------------------------
--------------------------
>227935_Schulz_GVMAG_M_3300017724_7_000000000009
------------------------------------------------------------
-----------------MR-----------------------TG----------LE---L
F----------------------EG-GAV---------AVK-------------------
-G-----K------------EYKMLKG-----S-RTQVMNGTA------------HETT-
-------G-------G---LEK----------------KDLM-M-N-K-W-GR-IVSAK-
-------------KHETAKK------E------------KR-----LEKAG---------
-------YY-A-----KK-------G-K-F-----------GF-VK----------RKTR
------------------------------------K-----------------------
------------------------------N-------RT------------------NK
K------------------------------------T-----------------K-K--
------------------------------------------------------------
--------------------------
>228154_Schulz_GVMAG_M_3300017735_4_000000000002
------------------------------------------------------------
-----------------MA-----------------------RH----------------
------------------------------------------------------------
-G-----------------FGNQPYFG-----S-RVQVMNGNA------------KMTT-
-------GR----------LSK----------------KDLM-Y-N-K-H-GR-IVSKK-
-------------KFALAKKT----IK------------KN-----LFDKG---------
-------FK-P-----KK-------G-K-F-----------RA-FK----------KSDS
------------------------------------------------------------
------------------------------T-------KK------------------RR
K------------------------------------S-----------------K-K--
------------------------------------------------------------
--------------------------
>229143_Schulz_GVMAG_M_3300017741_4_000000000003
------------------------------------------------------------
------------------------------------------------------------
------------------------------------------------------------
-------M------------G-KRLIG-----S-RREVYNGTA------------KRTS-
-------G-------G---LEK----------------KDLF-Y-N-K-Y-GR-IVSLK-
-------------KHVTAKK------E------------KR-----LQKYG---------
-------WT-A-----KK-------G-K-F-----------GG-IKMK--------SKPK
---------------SKAKK--------------S-K-----------------------
-----GK-----------------------K-------AK------------------AK
R------------------------------------T-----------------M-KR-
------------------------------------------------------------
--------------------------
>229196_Schulz_GVMAG_M_3300017744_9_000000000001
------------------------------------------------------------
------------------------------------------------------------
------------------------------------------------------------
----------------------MKDIG-----S-RAEVFHGTA------------TKTP-
-------G-------G---LKK----------------KDLV-Q-S-Q-D-GR-IRSKA-
-------------ASCAAL--------------------AR-----VKREG-------K-
KAMVNV-FK-P-----KA-------N-G-F--------K-----LQ---------PK---
------------------------------------------------------------
------AG----------------------T-------KEY-----------------NK
K--------------I---------------------------------------K-KMN
A-----------------------------------------------------------
--------------------------
>230178_Schulz_GVMAG_M_3300017771_11_000000000001
------------------------------------------------------------
------------------------------------------------------------
------------------------------------------------------------
----------------------MKTFG-----S-RAEVFHGTA------------EKTP-
-------G-------G---LKK----------------KDLF-Q-D-K-Y-GA-IKSKA-
-------------ASKAAL--------------------TR-----MEEEG-------K-
KAMVKV-FK-P-----KK-------S-G-F--------K-----LQ---------PK---
------------------------------------------------------------
------EG----------------------T-------AAY-----------------KK
L--------------I---------------------------------------K-KM-
------------------------------------------------------------
--------------------------
>230324_Schulz_GVMAG_M_3300017771_11_000000000002
------------------------------------------------------------
------------------------------------------------------------
------------------------------------------------------------
----------------------MKTFG-----S-RAEVFHGAA------------EKTT-
-------G-------G---LTK----------------SDLF-Q-N-K-Y-GE-IKSKQ-
-------------ASKAAL--------------------ER-----MKEEG-------K-
KAMVKV-FK-P-----KK-------S-G-F--------K-----LQ---------PK---
------------------------------------------------------------
------AG----------------------T-------KAY-----------------KK
L--------------I---------------------------------------T-KM-
------------------------------------------------------------
--------------------------
>231294_Schulz_GVMAG_M_3300017773_3_000000000005
------------------------------------------------------------
------------------------------------------------------------
------------------------------------------------------------
----------------------MQTFG-----S-RAEVFHGTA------------LKTT-
-------G-------G---LEK----------------SDLM-Q-D-K-Y-GR-IVSKA-
-------------ARKSAI--------------------ER-----MKREG-------K-
KALVKV-FK-P-----KK-------K-G-F--------G-----LQ---------PK---
------------------------------------------------------------
------EG----------------------T-------KKY-----------------KT
L--------------I---------------------------------------K-KML
------------------------------------------------------------
--------------------------
>232749_Schulz_GVMAG_M_3300017824_10_000000000003
------------------------------------------------------------
------------------------------------------------------------
------------------------------------------------------------
-----------------------MVVG-----T-RAQVWHGTA------------DRTS-
-------G-------G---LKK----------------TDLV-M---K-N-GR-IKSKR-
-------------ASFSAKK------N------------QN-----LKNAG---------
-------WT-F-----KK-------G-E-F-----------GA-VRID-------EKEIT
---------------KKKK-----------------------------------------
--S--GT-------------------------------KR-----------------SSK
RSG----------------------------------S-----------------K-RRG
SKRRGSKR--------------------------------------R-------------
--------------------------
>234062_Schulz_GVMAG_M_3300017956_10_000000000010
------------------------------------------------------------
-----------------MSMP------AKKE-------NVP-RP----------NKVHRI
H----------------------INITTYILFRKLV-RNIFL------------------
MS-IYKMK------------KRIQRIG-----S-RRQVLNGSA------------RQTS-
-------G-------G---LRK----------------SDLK-M-N-K-W-GR-IVSVR-
-------------LSNLAKK------Q------------KH-----LEKAG---------
-------YT-A-----KK-------G-K-F-----------GY-VKTGKVV-----KKTR
---------------RKGQK----------------------------------------
-----SK-----------------------TA------KK-----------------KRR
K--------GR--------------------------K----------------GK-KRR
TSRR--------------------------------------------------------
--------------------------
>234781_Schulz_GVMAG_M_3300017956_2_000000000030
------------------------------------------------------------
---M-------------VK-----------------------RA----------HK----
S----------------------DD-GMY---------HIK-------------------
-G-----K------------KFQMLVG-----S-RAQVMHETA------------YKTT-
-------G-------G---LTK----------------KSLK-K-N-K-H-GK-IVSRA-
-------------KSNKGPQ------M-----------LKR-----LHDKG---------
-------YF-T-----RK-------G-K-F-----------GA-IK----------KT-K
-----------------KSK----------------------------------------
------K-----------------------G-------KN------------------KT
M-------------------------------K----K-----------------KGKKK
SKKN--------------------------------------------------------
--------------------------
>235775_Schulz_GVMAG_M_3300017956_3_000000000003
------------------------------------------------------------
------------------------------------------------------------
------------------------------------------------------------
-----------------------MIVG-----S-RAQVFHGNA------------DKTT-
-------G-------G---LEK----------------KDLM-K-N-K-H-GR-IVSVR-
-------------KHKTAKK------E------------NR-----LKKAG---------
-------YH-T-----KK-------G-E-F-----------GS-FK----------KEA-
------------------NK----------------------------------------
------------------------------T-------RK------------------NK
-------------------------------------S-----------------R-KQK
K-----------------------------------------------------------
--------------------------
>236275_Schulz_GVMAG_M_3300017967_12_000000000003
------------------------------------------------------------
-----------------MK-----------------------NH----------TK---K
S-----------------------D-GLY---------HIK-------------------
VG-----KT----MK-----TFPVLRG-----S-RRQVMNNTA------------YSTS-
-------S-------G---KTK----------------KFFK-Y-N-K-H-GR-IVSKL-
-------------QSGLARK------N------------KH-----LTKAG---------
-------YT-F-----KK-------G-V-F-----------GA-FKRT-------GNTLK
-------------AV--VKK----------------------------------------
----TKK-----------------------T-------LK------------------KN
K------------------------------------T-----------------KSKK-
------------------------------------------------------------
--------------------------
>238174_Schulz_GVMAG_M_3300018049_14_000000000007
------------------------------------------------------------
------------------------------------------------------------
----------------------------------------MM------------------
EG----GKA----------------VG-----S-RAEVMHGTA------------EHTS-
-------G-------G---LTK----------------KDLK-Y-N-K-W-GR-IVSRR-
-------------MSETAKK------E------------KR-----LEKHG---------
-------YT-A-----KK-------G-K-F-----------GA-IK------------IK
-----------------K-N----------------------------------------
------K-----------------------T-------NK------------------RK
T------------------------------------N-----------------K-KKK
N-----------------------------------------------------------
--------------------------
>238545_Schulz_GVMAG_M_3300018410_27_000000000002
------------------------------------------------------------
-----------------MK-----------------------RH----------QK----
H----------------------SD-GLY---------HIG-------------------
-G-----K------------TYQMLIG-----S-RAQVHHGTA------------YKTK-
-------G-------E---LKK----------------GDLI-M-N-K-H-GR-IVSKK-
-------------KHATAKR------E------------NR-----LEKAG---------
-------YK-P-----KK-------G-I-F-----------VL-MR----------KSMR
-S-------TKG---KKVKK--------------S-K-----------------------
------K-----------------------G-------KT------------------AK
K----------------------------------GKG-----------------K-GKR
------------------------------------------------------------
--------------------------
>238722_Schulz_GVMAG_M_3300018415_41_000000000004
------------------------------------------------------------
-----------------MK-----------------------RP----------VR----
S----------------------ED-GLY---------HIR-------------------
-G-----K------------TYNELRG-----S-RAQVHNRSA------------YKTT-
-------G-------G---LTR----------------KDLM-M-N-K-W-GR-IVSAD-
-------------KHKTAKK------E------------KR-----LEKAG---------
-------YF-A-----KK-------G-K-F-----------GY-VK--------------
------------------------------------K-----------------------
-----NA-----------------------T-------RK------------------AK
K-----------------------------------------------------------
------------------------------------------------------------
--------------------------
>240088_Schulz_GVMAG_M_3300018426_17_000000000006
------------------------------------------------------------
------------------------------------------------------------
------------------------------------------------------------
-----------------------MTVG-----S-RAQVFHGNA------------DETA-
-------G-------G---LEK----------------KDLM-K-N-K-H-GR-IVSVR-
-------------KHKTAKK------E------------KR-----LEKAG---------
-------YF-T-----KK-------G-E-F-----------GA-FK----------K---
-----------------MAK----------------------------------------
------------------------------T-------RK------------------NK
-------------------------------------S-----------------R-KQK
K-----------------------------------------------------------
--------------------------
>240585_Schulz_GVMAG_M_3300018428_16_000000000006
------------------------------------------------------------
---M-------------VK-----------------------RV----------DA----
G----------------------PD-GLY---------HVG-------------------
-G-----V------------TFKMNIG-----S-RAQVWHRTA------------RKTS-
-------G-------G---LTR----------------KDLK-M-N-K-H-GR-IVSVK-
-------------KSKSNP-------------------LKR-----LTDAG---------
-------YK-T-----KK-------G-V-F-----------GA-TK--------------
-----------------HGK----------------------------------------
------K-----------------------T-------RR------------------N-
-------------------------------------K-----------------KSRKG
RK----------------------------------------------------------
--------------------------
>241081_Schulz_GVMAG_M_3300018876_24_000000000004
------------------------------------------------------------
-------------------------------------------------------M----
G----------------------FD-----------------------------------
-------K----------------TIG-----S-RAEVWHGKA------------KHTS-
-------G-------G---LAK----------------KQLL-K-N-K-H-GR-IVSRK-
-------------KHMTEKK------N------------KR-----LANAG---------
-------YK-P-----TK-------G-K-F-----------VP-MR----------KSMR
-------------------R----------------------------------------
------------------------------T-------KK------------------TK
K-----------------------------------------------------------
------------------------------------------------------------
--------------------------
>243130_Schulz_GVMAG_M_3300020165_16_000000000005
------------------------------------------------------------
-----------------MK-----------------------------------------
------------------------------------------------------------
-------N-----------------IG-----S-RAEVWHGNA------------KMTS-
-------G-------R---LTK----------------ENLH-K-N-K-L-GR-IVSRQ-
-------------KSLKHSK------E------------PNK--NPLLKGR---------
-------FQ-Q-----KK-------GSKIF-----------GP-LK-K-------ESETK
---------------TKTNK----------------------------------------
------NN----------------------N-------IK----------------NNSK
GYTMTHFF-------------------------KNIQNLL---------------E-N--
------------------------------------------------------------
--------------------------
>243549_Schulz_GVMAG_M_3300020165_3_000000000008
------------------------------------------------------------
---M-------------VK-----------------------KH----------MK----
S----------------------SD-GHY---------HIH-------------------
-G-----R------------KYEELEG-----S-RAKVWHQTA------------YKTS-
-------G-------G---LLK----------------HHLI-M-N-K-H-GR-IVSKK-
-------------KHGTAKK------E------------KR-----LEKAG---------
-------FK-T-----RK-------G-K-F-----------GF-VK----------SE--
-T-------KKA-----KKG--------------S-R-----------------------
------K-----------------------S-------KK-----------------GSR
K------------------------------------S-----------------R-K--
------------------------------------------------------------
--------------------------
>244491_Schulz_GVMAG_M_3300020165_47_000000000004
------------------------------------------------------------
------------------M-----------------------YH----------KK----
A----------------------DD-GFY---------HIR-------------------
-G-----Q------------KYEMLEG-----S-RAQVFHGTA------------YKTS-
-------G-------G---LTK----------------KDIH-Q-N-K-H-GR-MVSRK-
-------------KHHTAKK------E------------NR-----LLKHG---------
-------YG-T-----KK-------G-K-F-----------GF-VK----------V---
-----------------DKK--------------H-K-----------------------
----KTK-----------------------K-------RS------------------HR
K------------------------------------R-----------------K----
------------------------------------------------------------
--------------------------
>245705_Schulz_GVMAG_M_3300020166_18_000000000001
------------------------------------------------------------
---M-------------PK-----------------------RH----------NK----
S----------------------AD-GKY---------HIG-------------------
-S-----N------------VYDMLIG-----S-RAQVHHGTA------------YKTS-
-------G-------G---LTK----------------SDLV-K-N-K-N-GR-IVSRK-
-------------VQETAKK------Q------------KR-----LEKAG---------
-------WT-A-----KK-------G-K-F-----------GA-VR----------IS--
-----------------AGK--------------S-P-----------------------
------K-----------------------K-------KK-----------------SPK
K--------------------------------KKSPK-----------------R-KKS
SKSR--------------------------------------------------------
--------------------------
>246162_Schulz_GVMAG_M_3300020166_5_000000000002
------------------------------------------------------------
---M-------------TK-----------------------RV----------HK----
S----------------------TD-GKY---------HVK-------------------
-G-----K------------VHDVLVG-----S-RAQVWHGTA------------HKTS-
-------G-------G---LEK----------------HDLM-M-N-K-H-GR-IVSRT-
-------------KHGTAKR------E------------KR-----LEKHG---------
-------FF-A-----KK-------G-K-F-----------GM-VR----------RD--
-----------------THS--------------S-R-----------------------
------K-----------------------S-------HK------------------HR
G------------------------------------S-----------------H-KRR
GSHK----------------------------------RRG-SHKRRGSHK---HRSSHK
RR------------------------
>246567_Schulz_GVMAG_M_3300020169_51_000000000008
------------------------------------------------------------
---M-------------VK-----------------------RV----------HK----
G----------------------SD-GHY---------HVA-------------------
-G-----G------------KFKVLVG-----S-RAQVMHGTA------------YKT--
-----K-G-------G---LKK----------------SSLK-F-N-K-H-GK-IVSRA-
-------------KSASNP-------------------LKR-----LTDAG---------
-------YR-T-----KK-------G-E-F-----------GS-FH----------VDKK
KG-----------------R----------------------------------------
------K-----------------------S-------KK------------------KR
RT------------------KKRRTA-KRRKGSRCRTK-------------------KGR
YRKC--------------------------------------------------------
--------------------------
>246762_Schulz_GVMAG_M_3300020178_18_000000000008
------------------------------------------------------------
------------------------------------------------------------
------------------------------------------------------------
--------------------MFEKRTG-----S-RAEVMHGTA------------KMTE-
-------G-------G---LMK----------------KDLY-L-DKT-D-GR-IKSKK-
-------------AHAAAL--------------------DR-----MKAEG-------K-
AHFVQV-WK-PK-GVSKG-------G-D-V--------K-----LQ---------AK---
------------------------------------------------------------
------EG----------------------S-------KEY-----------------ER
K--------------L---------------------------------------K-QFQ
RLQKKI------------------------------------------------------
--------------------------
>246928_Schulz_GVMAG_M_3300020178_21_000000000001
------------------------------------------------------------
------------------------------------------------------------
------------------------------------------------------------
----------------------MKTFG-----S-RAEVLHGTA------------EKTA-
-------G-------G---LKK----------------KDLF-Q-D-Q-Y-GA-IKSKA-
-------------ASKAAL--------------------ER-----MEEEG-------K-
KAMVKV-FK-P-----KK-------S-G-F--------K-----LQ---------PK---
------------------------------------------------------------
------AG----------------------T-------SAY-----------------KK
L--------------I---------------------------------------K-KM-
------------------------------------------------------------
--------------------------
>247304_Schulz_GVMAG_M_3300020182_10_000000000005
------------------------------------------------------------
-----------------MH-----------------------KH----------MK----
G----------------------SD-GKY---------HIK-------------------
-G-----K------------SYDMLIG-----S-RASVWHGTA------------YKTS-
-------G-------G---LKK----------------EHLM-M-N-K-N-GR-IVSKK-
-------------KHNTAKK------E------------KR-----LVKAG---------
-------YT-T-----KK-------G-K-F-----------GA-VY----------VGT-
---------KK------SRK--------------S-------------------------
--------------------------------------RK------------------SR
K------------------------------------S-----------------R-KQ-
------------------------------------------------------------
--------------------------
>247619_Schulz_GVMAG_M_3300020182_22_000000000015
------------------------------------------------------------
------------------------------------------------------------
------------------------------------------------------------
-M-----S------------RHVKATG-----T-RAEVMHGSA------------KHTS-
-------G-------G---LEK----------------KHLM-M-N-K-R-GR-IVSRK-
-------------KHATAKK------M------------RR-----LEKAG---------
-------FK-P-----KK-------G-T-F-----------KL-FK----------KSD-
------------------GK----------------------------------------
------------------------------T-------RK------------------NR
K-----------------------------------------------------------
------------------------------------------------------------
--------------------------
>247620_Schulz_GVMAG_M_3300020182_22_000000000015
------------------------------------------------------------
-----------------MK-----------------------RP----------VR---D
P----------------------IK-GTY---------TIK-------------------
-D-----V------------EYKELFG-----S-REQVMNGTA------------YKTS-
-------G-------E---LTK----------------DDLV-V-N-K-H-GR-IVSKV-
-------------KYNTSKK------E------------KR-----LEKYG---------
-------YF-A-----KK-------G-K-F-----------GY-VK----------KGTK
------------------------------------R-----------------------
----RIK-----------------------G-------RR------------------KK
S------------------------------------T-----------------Q-KKR
N-----------------------------------------------------------
--------------------------
>247650_Schulz_GVMAG_M_3300020182_22_000000000018
------------------------------------------------------------
------------------------------------------------------------
------------------------------------------------------------
-----------------------MTVG-----S-RAQVFHGTV------------DKTT-
-------G-------G---LEK----------------KDLM-K-N-K-H-GR-IVSVK-
-------------KHKTAKK------N------------NR-----LKKAG---------
-------YF-T-----KK-------G-E-F-----------GS-FK----------KEES
-----------------KNK----------------------------------------
------------------------------T-------RK------------------NK
-------------------------------------S-----------------R-KNK
K-----------------------------------------------------------
--------------------------
>248660_Schulz_GVMAG_M_3300020182_48_000000000007
------------------------------------------------------------
-----------------MK-----------------------RP----------VR----
A----------------------LD-GTY---------TIN-------------------
-G-----I------------KYKELFG-----S-REQVVNGTA------------YKTS-
-------G-------E---LTN----------------DDLI-M-N-K-W-GR-IVSKN-
-------------KHISATK------E------------KR-----LEKYG---------
-------FT-A-----TK-------G-K-F-----------GC-VR----------KTKR
------------------------------------KGKT--------------------
--LYEKC-----------------------T-------KK------------------RK
D------------------------------------T-----------------Q-KRK
TQRK----------------------------------KII-GQSI--------------
--------------------------
>249609_Schulz_GVMAG_M_3300020185_109_000000000004
------------------------------------------------------------
---M-------------VK-----------------------RH----------DK----
G----------------------PN-GMY---------HIG-------------------
-S-----H------------KYAMLEG-----S-RAQVWHGTA------------YKTA-
-------G-------G---LKK----------------DDLK-M-H-N---GR-IVSKK-
-------------ASKNASA------Q------------KH-----LKGFL---------
----------Q-----PK-----GSG-V-F-----------GT-VS----------KKGK
-G-----------------R----------------------------------------
------KG----------------------T-------RK------------------RK
G------------------------------------T-----------------R-RK-
------------------------------------------------------------
--------------------------
>251424_Schulz_GVMAG_M_3300020185_3_000000000005
------------------------------------------------------------
-----------------MK-----------------------------------------
------------------------------------------------------------
-------R-----------------YG-----S-RAEVWHENA------------KMTT-
-------G-------R---LSK----------------KDLF-K-N-K-Q-GR-IVSRK-
-------------K-IRHMK------D------------PKK--NPLLKLG---------
-------YQ-R-----KK-------GSKSF-----------GP-NNID-------EKKN-
------------------------------------------------------------
------NS----------------------K-------KK----------------NKS-
------FV-------------------------NKFSNII---------------K-KII
S-----------------------------------------------------------
--------------------------
>252508_Schulz_GVMAG_M_3300020185_39_000000000001
------------------------------------------------------------
-----------------MK-----------------------RP----------TK----
N----------------------ND-GVY---------VIK-------------------
-G-----K------------EYPRLIG-----K-KDQVYNGSA------------YKTT-
-------G-------G---LKK----------------EDIF-K-N-K-H-GR-YVSKK-
-------------KHFTAKK------E------------NR-----LVKAG---------
-------YG-T-----KK-------G-K-F-----------GW-VKLT------------
------------------------------------------------------------
------------------------------A-------KK------------------TR
K------------------------------------S-----------------RKA--
------------------------------------------------------------
--------------------------
>253018_Schulz_GVMAG_M_3300020185_4_000000000002
------------------------------------------------------------
-----------------MK-----------------------RP----------TR----
S----------------------DD-GMY---------HIK-------------------
-G-----K------------KYPELFG-----S-RIQVFRGNA------------YKTT-
-------G-------N---LTA----------------DKLI-M-N-K-H-GR-IVSAA-
-------------KHKTAKK------D------------KR-----LLKAG---------
-------FG-T-----KK-------G-K-F-----------GY-VKTG-------GKTMK
------------------------------------KQQKQQQQQQQQQQQQQQQQQQQQ
QQQQQQQ-----------------------G-------GK------------------NK
N-----------------------------------------------------------
------------------------------------------------------------
--------------------------
>254123_Schulz_GVMAG_M_3300020185_59_000000000001
------------------------------------------------------------
---M-------------TK-----------------------KL----------LK----
S----------------------AD-GFY---------HIKQ------------------
NG-----------------GKFSQRQG-----S-RAQVMHGTA------------LQTT-
-------G-------G---LQK----------------SDLV-Y-N-R-S-GK-IVSKA-
-------------KSKTAKK------EN--------G--SR-----LKKKG---------
-------YG-L-----QR-----TKG-K-F-----------GV-NKLG------------
------------------------------------------------------------
------------------------------G-------KK------------------TR
K------------------------------------N-----------------R-K--
------------------------------------------------------------
--------------------------
>254322_Schulz_GVMAG_M_3300020185_65_000000000008
------------------------------------------------------------
---M-------------TR-----------------------RNW---------KR----
T----------------------TD-GKY---------LVN-------------------
-G-----K------------KYDMLVG-----S-RRQVWNSTA------------YKTNP
-------GK------K--ALTK----------------KHLM-Q-K-K-N-GN-IVSKK-
-------------KSATAKR------Q------------KN-----L-------------
-------------------------G-S-YI----------DL-AR----------KNKG
KK------------FQKMTK----------------------------------------
GLMKNKQ-------------------------------TKRKR---------KRRKGAKK
G------------------------------------T-----------------R-KRR
------------------------------------------------------------
--------------------------
>255144_Schulz_GVMAG_M_3300020185_69_000000000004
------------------------------------------------------------
---M-------------VN-----------------------RPQ---------FQN---
--------------------------GGY---------TVG-------------------
-G-----K------------KYKMLVG-----S-RAQVWNGTA------------QKTSY
-------GRA-----G---LKK----------------SDLL-M-N-K-W-GR-IVSKR-
-------------KHKTGKK------S----------GLKR-----LHAKG---------
-------YF-T-----KK-------G-K-F-----------GV-FK----------KKGK
TA-------------KKSRK--------------SKK-----------------------
-----GKRCRHK------------------SG-----SKK----------------GKYK
K-----------CK-----------------------T-----------------K-KRR
------------------------------------------------------------
--------------------------
>255852_Schulz_GVMAG_M_3300020185_80_000000000013
------------------------------------------------------------
-----------------MK-----------------------RP----------VR----
G----------------------ED-GKY---------HLP-------------------
-A-----G------------NFKELFG-----S-RQQVWNGTA------------YKTR-
-------G-------K---MTK----------------KNLL-M-N-K-W-GR-LVSKD-
-------------KHLSSKR------EH--------KQKKR-----LFAK----------
-------YT-A-----KK-------G-R-F-----------GA-VK--------------
------------------------------------------------------------
--------------------------------------VA------------------DK
K------------------------------------S-----------------R-KRK
VRGGNSIA----------------------------EAAGGLNSKLGF------------
--------------------------
>256329_Schulz_GVMAG_M_3300020187_12_000000000034
------------------------------------------------------------
------------------------------------------------------------
------------------------------------------------------------
----------------------MQTFG-----S-RASVFHGNA------------KKTN-
-------G-------G---LVK----------------KDLR-K-N-K-H-GR-IVSVR-
-------------ASKSARK------H------------NN-----LKKAG---------
-------WT-A-----KK-------G-E-F-----------GA-VKIE-------DL---
------------------------------------------------------------
-----KK-------------------------------VK-----------------KSK
SNK--------------------------------KKS-----------------K-GRK
RR----------------------------------------------------------
--------------------------
>258215_Schulz_GVMAG_M_3300020187_37_000000000003
------------------------------------------------------------
------------------------------------------------------------
------------------------------------------------------------
----------------------MQTFG-----S-RRQVFNGNA------------LKTN-
-------G-------G---LSK----------------KNLR-K-N-K-H-GR-IVSVR-
-------------ASKSARK------H------------NN-----LKKAG---------
-------WT-A-----KK-------G-S-F-----------GA-VKIS-------DL---
------------------------------------------------------------
-----KR-------------------------------VK-----------------KS-
------------------------------------KS-----------------K-SRK
RR----------------------------------------------------------
--------------------------
>258667_Schulz_GVMAG_M_3300020187_58_000000000003
------------------------------------------------------------
---M-------------VK-----------------------RH----------DK----
N----------------------PD-GMY---------HIG-------------------
-N-----Q------------KYQILEG-----S-RAQVWHGTA------------HQTP-
-------G-------G---LKK----------------VDLK-M-H-K---GR-LVSRK-
-------------KSELAKT------Q------------KH-----LAGHL---------
----------Q-----PK-----GSG-V-F-----------GT-VT----------KKGK
-------------------K----------------------------------------
------KG----------------------T-------RK------------------RK
S------------------------------------S-----------------R-RK-
------------------------------------------------------------
--------------------------
>258739_Schulz_GVMAG_M_3300020187_69_000000000005
------------------------------------------------------------
---M-------------VK-----------------------RH----------HK----
S----------------------ED-GKY---------HIK-------------------
-N-----H------------TFSHLTG-----S-RAEVMHGTA------------YKTA-
-------G-------G---LTK----------------VHLK-Y-N-K-H-GH-IVSRA-
-------------KSRRGPM------L-----------LKR-----LTDKG---------
-------YF-T-----RK-------G-H-F-----------GA-VK----------KTPK
A--------------KGHSK----------------------------------------
------T-----------------------H-------KK------------------HN
KTH----------------------------KK--HHK-----------------KHNKT
HKKRGLFM----------------------------HERRGKHGR---------------
-------------------FRKL---
>260131_Schulz_GVMAG_M_3300020187_94_000000000004
------------------------------------------------------------
---M-------------TN-----------------------RP----------QR----
E----------------------SD-GKY---------HIK-------------------
-G-----Q------------TYKKLKG-----S-RREVWNKTA------------YKT--
--------E------G--QLLR----------------DQLM-Q-N-K-N-RR-IVSRK-
-------------KVEQAKK------N------------NN-----LVKAG---------
-------WALA-----KP-------G-K-F-----------GA-EK----------S---
------------------------------------------------------------
------S-------------------------------TR------------------KR
H------------------------------------S-----------------R-RSK
RRS---------------------------------------------------------
--------------------------
>260318_Schulz_GVMAG_M_3300020194_16_000000000002
------------------------------------------------------------
------------------------------------------------------------
-----------------------------------------M------------------
EG----GKA----------------VG-----S-RAEVMHGSA------------KHTS-
-------G-------G---LTK----------------SDLK-Y-N-K-W-GR-IVSRR-
-------------MSESAKK------E------------NR-----LKKHG---------
-------YT-A-----KK-------G-K-F-----------GA-IK------------IK
-----------------K-N----------------------------------------
------K-----------------------T-------SK------------------RK
T------------------------------------Q-----------------K-KQ-
------------------------------------------------------------
--------------------------
>261509_Schulz_GVMAG_M_3300020595_13_000000000003
------------------------------------------------------------
---M-------------VK-----------------------RH----------TK----
H----------------------DD-GKY---------HIN-------------------
-G-----R------------KYDLLEG-----S-RAQVWHRTA------------YRTS-
-------G-------G---LTH----------------AGLK-Q-N-D-E-GR-IVSRA-
-------------KSRLGRS------Q------------KH-----LGSHL---------
----------Q-----SK-----GSG-I-F-----------GPKTA----------KKGG
SS-------------CGTHK----------------------------------------
------GG----------------------M-------KK------------------RS
K------------------------------------T-----------------A-KKH
RK----------------------------------------------------------
--------------------------
>262300_Schulz_GVMAG_M_3300020595_15_000000000001
----------------------------MK-I-----------FFF------------FI
KYIM-------------VK-----------------------RM----------HK----
S----------------------SD-GMY---------HIS-------------------
-G-----N------------KYKILVG-----S-RAQVWHGTA------------YKTT-
-------G-------G---LTK----------------NKLK-K-N-K-H-GK-IVSKA-
-------------KSAKGPQ------M-----------LKR-----LHRKG---------
-------YF-T-----RK-------G-K-W-----------GY-VK----------KSPV
RRSSKYVAKRSS---KRSSK----------------------------------------
------R-----------------------S-------SK------------------RK
R-----------------------------TVK--RKK-----------------RARRK
MRR---------------------------------------------------------
--------------------------
>262344_Schulz_GVMAG_M_3300020595_32_000000000002
------------------------------------------------------------
-----------------MV-----------------------KGS---------AR----
------------------------------------------------------------
-------KS----PRRTDRREAVRATG-----S-RAQVMNGTA------------RRTA-
-------G-------N---LTR----------------KDLK-Y-N-K-N-GR-IVSRK-
-------------QSARAKR------E------------NR-----LVKSG---------
-------YV-T-----KK-------G-E-F-----------GS-KFVG------------
------------------------------------------------------------
-----EK-------------------------------KR-----------------TP-
-------------------------------------------------------K-RKS
SSTSFSFF----------------------------------------------------
--------------------------
>263023_Schulz_GVMAG_M_3300020595_37_000000000003
------------------------------------------------------------
------------------------------------------------------------
------------------------------------------------------------
-----------------------MTVG-----T-RAQVWHGTA------------DRTA-
-------G-------G---LTK----------------KDLF-M---K-N-GR-IRSKR-
-------------ASRSAKK------N------------QN-----LKKAG---------
-------WT-F-----KK-------G-E-F-----------GA-IRLE-------DKGVA
---------------KKKAT--------------------------------------PR
RGK--GS-------------------------------KK-----------------RSK
RKS----------------------------------S-----------------K-RK-
------------------------------------------------------------
--------------------------
>263776_Schulz_GVMAG_M_3300020810_20_000000000010
------------------------------------------------------------
-----------------MK-----------------------RP----------VR----
G----------------------DD-GKY---------HLK-------------------
-S-----G------------VFDELFG-----S-RTQVMNGTA------------YKTS-
-------G-------E---LTK----------------KDLM-M-N-K-W-GR-IVSAK-
-------------KHKTAKK------E------------KR-----LEKHG---------
-------FF-A-----KK-------G-K-F-----------GY-VK----------KTAR
------------------------------------K-----------------------
------------------------------S-------RK------------------NR
K------------------------------------S-----------------K-KQS
GG-A----------------------------------ALT-PADV--------------
--------------------------
>264885_Schulz_GVMAG_M_3300021185_22_000000000001
------------------------------------------------------------
------------------------------------------------------------
------------------------------------------------------------
-----------------------MVVG-----T-RAQVWHGTA------------DRTS-
-------G-------G---LKK----------------VDLV-M---K-N-GR-IKSKR-
-------------ASRSAKK------N------------QN-----LKNAG---------
-------WT-F-----KK-------G-E-F-----------GA-IRLD-------EKELS
---------------KKKRG----------------------------------------
-SK--GK-------------------------------KR-----------------SSK
RRG----------------------------------S-----------------K-RSG
KKRR--------------------------------------------------------
--------------------------
>266159_Schulz_GVMAG_M_3300021185_43_000000000001
------------------------------------------------------------
------------------------------------------------------------
------------------------------------------------------------
----------------------MQRIG-----T-RAQVFHGTA------------KMTA-
-------G-------G---LKT----------------GDLI-R-D-D-D-GQ-IKSKK-
-------------AQMSAL--------------------ER-----MKKEG-------K-
KAMTAV-FK-P-----AK-------K-G-F--------K-----LQ---------PK---
------------------------------------------------------------
------EG----------------------T-------AAY-----------------KK
L--------------I---------------------------------------K-KMK
K-----------------------------------------------------------
--------------------------
>266343_Schulz_GVMAG_M_3300021185_43_000000000006
------------------------------------------------------------
------------------------------------------------------------
------------------------------------------------------------
----------------------MQRIG-----S-RAQVFHGTA------------KSTA-
-------G-------G---LKA----------------GDLV-R-D-D-D-GR-IKSKK-
-------------AQMSAL--------------------ER-----MKKEG-------K-
SAMVKV-FK-P-----KK-------S-G-F--------K-----LQ---------PK---
------------------------------------------------------------
------EG----------------------T-------AAY-----------------KK
L--------------I---------------------------------------K-KMN
K-----------------------------------------------------------
--------------------------
>266859_Schulz_GVMAG_M_3300021185_45_000000000009
----------------------------MR-K-----------YLER-------YFFFSI
VFIM-------------VK-----------------------RH----------DK----
G----------------------HD-GKY---------HIN-------------------
-G-----K------------KFDLLEG-----S-RAQVWHGTA------------YKTP-
-------G-------G---LTK----------------GHLK-M-T-R---GR-IVSVK-
-------------KSNLARS------Q------------RH-----LKGHL---------
----------Q-----PK-----GSG-V-F-----------GT-VT----------KKGR
-------------------K----------------------------------------
------KG----------------------T-------KK------------------RK
G------------------------------------S-----------------R-RR-
------------------------------------------------------------
--------------------------
>268892_Schulz_GVMAG_M_3300021371_30_000000000010
------------------------------------------------------------
------------------------------------------------------MK----
A----------------------AD-GKY---------HIN-------------------
-G-----T------------KFELLEG-----S-RAQVWHGTA------------YKTP-
-------G-------N---LLK----------------SNLM-M-N-K-H-GR-IVSKR-
-------------KHTTAKK------D------------KR-----LVKAG---------
-------FL-T-----KK-------G-K-F-----------GF-IK----------KSA-
-T----------------------------------------------------------
------R-----------------------S-------RK------------------AR
K-----------------------------------------------------------
------------------------------------------------------------
--------------------------
>269604_Schulz_GVMAG_M_3300021375_16_000000000024
------------------------------------------------------------
-----------------MT---------------------N-NA---------YTK----
T----------------------GE-GV----------TIG-------------------
-G-----A------------KYKQQRG-----S-RAQVWNHTA------------YKTP-
-------G-------G---LTR----------------NQLL-M-N-K-W-GR-IVSKK-
-------------KHNTAKK------E------------KR-----LQKHG---------
-------YT-A-----KK-------G-K-F-----------GA-VK--------------
-----------------TKK----------------------------------------
------------------------------A-------KK------------------TK
R------------------------------------S-----------------K-K--
------------------------------------------------------------
--------------------------
>270018_Schulz_GVMAG_M_3300021375_17_000000000002
------------------------------------------------------------
-----------------MK-----------------------RP----------VR----
H----------------------ED-GLY---------HVN-------------------
-G-----K------------KYKTLIGS----S-RKQVWNGTA------------YKTP-
-------G-------G---LTK----------------DDLF-L-N-K-R-QR-IVSLK-
-------------KHRLSKK------EH--------KQNKR-----LFAQ----------
-------YT-A-----KK-------G-K-F-----------GA-IK--------------
------------------------------------------------------------
--------------------------------------KN------------------TR
K------------------------------------N-----------------R-K--
------------------------------------------------------------
--------------------------
>270661_Schulz_GVMAG_M_3300021378_40_000000000012
------------------------------------------------------------
-------------------------------------------------------M----
T----------------------FD-----------------------------------
-------K----------------TEG-----S-RAEVWHGTA------------KKTS-
-------G-------N---LTK----------------NNLM-M-N-K-H-GR-IVSKK-
-------------KHFTAKK------E------------KR-----LVKAG---------
-------FL-T-----KK-------G-H-F-----------GF-IK----------DT--
------------------------------------------------------------
------K-----------------------S-------HK------------------RG
R------------------------------------P-----------------K-GSH
N-------------------------------------KRR-QMKGGMALGGMLNPSSYG
GNSQ----------------------
>271680_Schulz_GVMAG_M_3300021389_22_000000000001
------------------------------------------------------------
------------------------------------------------------------
------------------------------------------------------------
-----------------------MTVG-----S-RAQVFHGTV------------DKTT-
-------G-------G---LEK----------------KDLM-K-N-K-H-GR-IVSVR-
-------------KHKTAKK------E------------NR-----LKKAG---------
-------YM-T-----KK-------G-E-F-----------GS-FK----------KVG-
------------------GK----------------------------------------
------------------------------T-------RK------------------NK
-------------------------------------S-----------------R-KQK
K-----------------------------------------------------------
--------------------------
>271990_Schulz_GVMAG_M_3300021389_31_000000000002
------------------------------------------------------------
---M-------------VK-----------------------RH----------DK----
H----------------------AD-GKY---------HIK-------------------
-G-----E------------KYDELIA-----S-RPKVMHKKA------------YKTQ-
-------G-------G---LTR----------------EDLM-Y-N-A-E-NR-IVSVK-
-------------KHNFEKK------E------------KR-----LLKHG---------
-------YT-A-----KK-------G-K-F-----------GA-VK----------VRG-
-----------------HKK--------------T-------------------------
------Q-----------------------K-------KR------------------GR
K------------------------------------Q-----------------K-GGM
DCNC----------------------------------SSG-------------------
--------------------------
>271991_Schulz_GVMAG_M_3300021389_31_000000000002
------------------------------------------------------------
---M-------------PA-----------------------RH----------VR----
G----------------------ED-KKY---------HIN-------------------
-G-----K------------VYEELDG-----T-RAKVMHQTA------------YKTT-
-------G-------G---LKR----------------KDLM-Y-N-K-N-RH-IVSVK-
-------------KHKSAKK------E------------KR-----LLKHG---------
-------YT-A-----KK-------G-K-F-----------GA-VK----------VATH
-K-------K-----SHHKK--------------T-------------------------
------H-----------------------K-------KR------------------GR
S------------------------------------H-----------------K-KK-
------------------------------------------------------------
--------------------------
>272140_Schulz_GVMAG_M_3300021389_45_000000000001
------------------------------------------------------------
------------------------------------------------------------
------------------------------------------------------------
--------------------MYTVTEG-----S-RAEVFHGTA------------KHTP-
-------G-------G---LVK----------------GDLV-Q-D-K-Y-GS-IKSKA-
-------------AVAAAK--------------------KR-----MKEEG-------A-
KAMVKV-FK-A----AKK-------G-D-F--------K-----LA---------PK---
------------------------------------------------------------
------KG----------------------T-------KKY-----------------KT
L--------------I---------------------------------------K-KM-
------------------------------------------------------------
--------------------------
>272657_Schulz_GVMAG_M_3300021389_49_000000000004
------------------------------------------------------------
------------------------------------------------------------
---------------------------MH---------HEKM------------------
EG----GKI----------------LG-----S-RAEVMHGSA------------KHTS-
-------G-------G---LTK----------------SDLK-Y-N-K-W-GR-IVSRR-
-------------MSESAKK------E------------NR-----LKKYG---------
-------YT-A-----KK-------G-K-F-----------GA-IK------------IK
-----------------K-N----------------------------------------
------K-----------------------T-------TK------------------RK
T------------------------------------Q-----------------K-KKQ
------------------------------------------------------------
--------------------------
>273201_Schulz_GVMAG_M_3300021425_14_000000000001
------------------------------------------------------------
---M-------------VK----------------------------------QIR----
K----------------------KN-GKY---------VVG-------------------
-G-----KS------------YPQLVG-----S-RAQVMHGTA------------YKTGH
-------GK-----KG---LTKSQLKMVRGRIVSVKASKSAK-K-H-N-HLGK-YISLA-
-------------KRNKGKKF-----------------VT--------------------
----------M-----KK-------G-M-V-----------KG-KR----------KTRR
------------------------------------------------------------
----------------------------------------------------------AK
K------------------------------------S----------------KK-SRR
------------------------------------------------------------
--------------------------
>273720_Schulz_GVMAG_M_3300021425_21_000000000004
------------------------------------------------------------
---M-------------VK-----------------------RH----------DK----
G----------------------HD-GKY---------HIN-------------------
-G-----K------------KFELLEG-----S-RAQVWHGTA------------YKTP-
-------G-------G---LTK----------------GHLK-M-N-R---GR-IVSVK-
-------------KSNLARS------Q------------KH-----LKGHL---------
----------Q-----PK-----GSG-V-F-----------GT-VT----------KKGK
-------------------K----------------------------------------
------KG----------------------T-------KK------------------RK
G------------------------------------S-----------------R-RR-
------------------------------------------------------------
--------------------------
>274162_Schulz_GVMAG_M_3300021425_30_000000000003
------------------------------------------------------------
---M-------------TK-----------------------RV----------HK----
S----------------------QD-GKY---------HIH-------------------
-G-----K------------KYEMLTG-----S-RAQVHHGTA------------YKTS-
-------G-------G---LTA----------------KDLM-M-N-K-H-GR-IVSKK-
-------------KHATAKR------E------------KR-----LEKAG---------
-------YK-P-----KK-------G-K-F-----------VV-MR----------KSMK
-S-------K-----KHSKK--------------A-H-----------------------
------S-----------------------T-------KK------------------HR
KKA-------------------------------KGHS-----------------R-KHH
TK----------------------------------------------------------
--------------------------
>274466_Schulz_GVMAG_M_3300021957_23_000000000012
------------------------------------------------------------
------------------------------------------------------------
------------------------M-----------------------------------
-------K----------------TFG-----S-RAEVWHGNA------------KKTS-
-------G-------G---LTK----------------KDLI-Q-N-K-W-GE-IVSRK-
-------------KHMTAKK------E------------KR-----LEKYG---------
-------YF-A-----KK-------G-S-F-----------GA-IK----------KSPK
------------------------------------------------------------
------------------------------T-------KK------------------SI
K------------------------------------T-----------------K-KSR
T-------------------------------------RSK-SA----------------
--------------------------
>276188_Schulz_GVMAG_M_3300021960_18_000000000003
------------------------------------------------------------
---M-------------VK-----------------------RH----------DK----
G----------------------HD-GKY---------HIN-------------------
-G-----K------------KYDLLEG-----S-RAQVWHGTA------------YKTP-
-------G-------G---LTK----------------VHLK-M-N-R---GR-IVSVK-
-------------KSNLART------Q------------KH-----LKGHL---------
----------Q-----PK-----GSG-V-F-----------GT-VT----------KKGK
-------------------K----------------------------------------
------KG----------------------T-------KK------------------RR
G------------------------------------S-----------------R-RR-
------------------------------------------------------------
--------------------------
>276682_Schulz_GVMAG_M_3300021960_2_000000000021
------------------------------------------------------------
-----------------MK-----------------------RP----------VR----
E----------------------ED-GNY---------HIK-------------------
-G-----K------------TFPELFG-----S-RTQVMNGTA------------YKTS-
-------G-------E---LKK----------------SDLL-M-N-K-W-GR-IVSAK-
-------------KHATAKK------E------------KR-----LEKHG---------
-------FF-A-----KK-------G-K-F-----------GF-VK----------KN--
------------------------------------K-----------------------
------------------------------T-------RK------------------NK
S------------------------------------S-----------------K-KK-
------------------------------------------------------------
--------------------------
>277101_Schulz_GVMAG_M_3300021960_31_000000000008
------------------------------------------------------------
---M-------------VK-----------------------KH----------MK----
G----------------------SD-NKY---------HIG-------------------
-G-----K------------VYDMLIG-----S-RAQVWHGTA------------YKTA-
-------G-------N---LKK----------------DHLY-M-N-K-H-GR-IVSKR-
-------------KHETAKK------E------------KR-----LQKYG---------
-------YF-T-----KK-------G-K-F-----------GA-VK----------QGTS
-M-------KK------SRK--------------A-K-----------------------
------K-----------------------A-------RK------------------GK
K------------------------------------S-----------------R-KN-
------------------------------------------------------------
--------------------------
>277658_Schulz_GVMAG_M_3300021960_34_000000000009
------------------------------------------------------------
-----------------MR---------------------L-AI------VWVFFS----
---------------------------------------I-N------------------
HI-----M------------TFEQTTG-----S-RAQVWHGTA------------KKTS-
-------G-------G---LTK----------------SHLM-K-N-K-H-GR-IVSRK-
-------------MHNTAKR------E------------NR-----LVKAG---------
-------FV-T-----KK-------G-H-FGCI-------KKT-AH----------RRK-
------------------GS----------------------------------------
------------------------------H-------KK------------------RK
------------------------------------GS-----------------R-RMR
GGMAYGG-------PLSPL------------------AYDG-KGEGTSGNALQFVAGNAA
--------------------------
>278518_Schulz_GVMAG_M_3300021961_22_000000000021
------------------------------------------------------------
-----------------MK-----------------------RP----------VR----
Q----------------------ED-GMY---------HVR-------------------
-G-----K------------TYKELRG-----S-RAQVHNKTA------------YKTT-
-------G-------G---LTK----------------KDLI-M-N-K-W-GR-IVSAD-
-------------KHKTAKK------E------------KR-----LEKAG---------
-------YF-A-----KK-------G-K-F-----------GF-VK--------------
------------------------------------K-----------------------
-----NG-----------------------T-------RK------------------AK
K-----------------------------------------------------------
------------------------------------------------------------
--------------------------
>278872_Schulz_GVMAG_M_3300021961_40_000000000002
------------------------------------------------------------
-----------------MK-----------------------RH----------QK----
Q----------------------AD-GFY---------HIG-------------------
-G-----Q------------KFEELEG-----S-RAKVWHGTA------------YKTA-
-------G-------G---LTK----------------AHLM-M-N-K-H-GR-IVSKS-
-------------KHATAKR------E------------KR-----LEKAG---------
-------YK-P-----KK-------G-K-F-----------VA-MK----------KSMR
----------------AKSA--------------S-S-----------------------
------S-----------------------S-------KK------------------SR
K------------------------------------T-----------------R-KAR
K-----------------------------------------------------------
--------------------------
>279055_Schulz_GVMAG_M_3300021961_46_000000000001
------------------------------------------------------------
-----------------MK-----------------------RP----------VR----
A----------------------ED-GRY---------HLK-------------------
-H-----G------------VFDELFG-----S-RAQVMNGTA------------YKTS-
-------G-------E---LTK----------------KDLM-M-N-K-W-GR-IVSAK-
-------------KHRTAKK------E------------KR-----LEKAG---------
-------YF-A-----KK-------G-K-F-----------GF-VK----------KTAR
------------------------------------R-----------------------
------------------------------H-------RH------------------SR
K------------------------------------T-----------------R---G
GALV----------------------------------ELS-PANV--------------
--------------------------
>279648_Schulz_GVMAG_M_3300021961_52_000000000008
------------------------------------------------------------
---M-------------GR-----------------------NH----------TR----
S----------------------ED-GLY---------HIH-------------------
-G-----K------------KYEFIRG-----S-RAQVFHGTA------------YKTD-
-------GT-----PG---LTK----------------EKLL-M-N-K-Y-GR-IVSAK-
-------------KHATAKR------E------------KR-----LAKHG---------
-------WT-A-----KK-------G-K-F-----------GA-VR----------IS--
------------------------------------------------------------
------D-----------------------L-------KK------------------SR
K------------------------------------H-----------------R-KH-
------------------------------------------------------------
--------------------------
>279990_Schulz_GVMAG_M_3300021961_60_000000000006
-----------------------------M-I-----------VYNERFSK---------
---M-------------VK-----------------------RC----------DR----
S----------------------DD-GYY---------HMH-------------------
-G-----K------------KYEMLEG-----S-RAQVWHGTA------------YKTP-
-------G-------G---LTR----------------GELI-F-N-K-H-GR-VVSAK-
-------------KHMTAKK------E------------NR-----LRKYG---------
-------YT-A-----RK-------G-K-F-----------GA-IK--------------
-------------I---NSK----------------------------------------
------------------------------SG------KR------------------SR
LVA----------------------------------T-----------------P-KRS
------------------------------------------------------------
--------------------------
>280425_Schulz_GVMAG_M_3300021961_61_000000000006
------------------------------------------------------------
------------------------------------------------------MK----
S----------------------SD-GKY---------HVH-------------------
-G-----K------------SYEMLIG-----S-RAQVGHATA------------YKTS-
-------G-------G---LTK----------------SDLF-K-N-K-H-DR-YVSLK-
-------------KHNTAKK------E------------KR-----LEKAG---------
-------FF-T-----KK-------G-K-F-----------GA-VK------------KD
-----------------GSK----------------------------------------
------A-----------------------T-------KK------------------RR
H------------------------------------S-----------------K-RK-
------------------------------------------------------------
--------------------------
>280612_Schulz_GVMAG_M_3300021961_64_000000000004
------------------------------------------------------------
-----------------MV-----------------------------------------
------------------------------------------------------------
-------------------------VG-----T-RAQVMHGTA------------DKTP-
-------G-------G---LQK----------------KDLK-Y-N-K-S-GK-IVSKK-
-------------KSISAKK------D------------NR-----LVKAG---------
-------YK-T-----EK-------G-K-F-----------GS-VFVD-------PD---
------------------AR----------------------------------------
-----EK-------------------------------KK-----------------SSR
KSSA------------------------------KSPK-----------------K-RKG
SKNK--------------------------------------------------------
--------------------------
>281191_Schulz_GVMAG_M_3300021962_22_000000000003
------------------------------------------------------------
------------------------------------------------------------
------------------------------------------------------------
--------------------M-SKLIG-----S-RAEVFHGTA------------EKTS-
-------G-------G---LRA----------------KDLM-L-DAK-D-GQ-IKSVA-
-------------AHQAAL--------------------DR-----MKKEG-------K-
KHLTKV-FK-P-----KA-------G-K-F--------A-----LQ---------PK---
------------------------------------------------------------
------EG----------------------T-------AAY-----------------KK
K--------------M---------------------------------------K-KMA
------------------------------------------------------------
--------------------------
>281444_Schulz_GVMAG_M_3300021962_24_000000000003
------------------------------------------------------------
-----------------MK-----------------------RP----------VR----
H----------------------DD-GMY---------HIK-------------------
-G-----R------------KYPELFG-----S-RIQVFRGNA------------YKTT-
-------G-------G---LTS----------------SNLI-M-N-K-H-GR-VVSAI-
-------------KHKTAKK------E------------KR-----LQNAG---------
-------YL-T-----KK-------G-Q-F-----------GF-IKTG-------GKTK-
------------------------------------------------------------
---------------------------------------K------------------NR
N-----------------------------------------------------------
------------------------------------------------------------
--------------------------
>283400_Schulz_GVMAG_M_3300021962_62_000000000001
------------------------------------------------------------
---M-------------VK-----------------------RH----------DK----
G----------------------HD-GKY---------HIN-------------------
-G-----K------------KYELLEG-----S-RAQVMHETA------------YKTP-
-------G-------G---LTK----------------GHLK-M-H-R---GR-IVSIK-
-------------KSNLAKT------Q------------KH-----LKGHL---------
----------Q-----PK-----GSG-V-F-----------GT-VT----------KKGK
-------------------K----------------------------------------
------RG----------------------T-------KK------------------RK
G------------------------------------S-----------------R-RA-
------------------------------------------------------------
--------------------------
>283988_Schulz_GVMAG_M_3300021963_19_000000000001
------------------------------------------------------------
------------------------------------------------------------
------------------------------------------------------------
-------M------------T----IG-----S-RAQVYHGNA------------TETA-
-------G-------G---LKK----------------KDLK-M---V-K-GE-IVSKS-
-------------KSKDE-----------------------------KKNP-------WI
KAVAKA-KK-EL--GIKG-----------F--------A-----LV---------QG--P
LL----------------------------------------------------------
-----AKA----------------------R-------EIY-----------------SK
------------------------------------------------------------
------------------------------------------------------------
--------------------------
>284027_Schulz_GVMAG_M_3300021963_19_000000000011
------------------------------------------------------------
------------------------------------------------------------
------------------------------------------------------------
-------M------------T----IG-----S-RAQVYHGNA------------TETA-
-------G-------G---LKK----------------KDLK-M---V-K-GE-IVSKA-
-------------KSKDE-----------------------------KTNP-------WI
KAVAKA-KK-EL--KIKG-----------F--------A-----LV---------QG--P
LL----------------------------------------------------------
-----AKA----------------------R-------EIY-----------------SK
------------------------------------------------------------
------------------------------------------------------------
--------------------------
>288227_Schulz_GVMAG_M_3300022905_7_000000000001
------------------------------------------------------------
------------------------------------------------------------
------------------------------------------------------------
--------------------M-SKLFG-----S-RAEVFHGTA------------EKTT-
-------G-------G---LRA----------------KDLM-L-DSK-D-GQ-IKSVA-
-------------AHKAAL--------------------ER-----MKSEG-------K-
KHLTKV-FK-P-----KK-------G-K-F--------A-----LQ---------PK---
------------------------------------------------------------
------EG----------------------T-----------------------------
------------------------------------------------------------
------------------------------------------------------------
--------------------------
>288239_Schulz_GVMAG_M_3300022905_7_000000000013
------------------------------------------------------------
------------------------------------------------------------
------------------------------------------------------------
--------------------M-SKLFG-----S-RAEVFHGTA------------EKTT-
-------G-------G---LRA----------------KDLM-L-DSK-D-GQ-IKSVA-
-------------AHKAAL--------------------ER-----MKSEG-------K-
KHLTKV-FK-P-----KK-------G-K-F--------A-----LQ---------PK---
------------------------------------------------------------
------EG----------------------T-----------------------------
------------------------------------------------------------
------------------------------------------------------------
--------------------------
>288275_Schulz_GVMAG_M_3300022905_7_000000000002
------------------------------------------------------------
------------------------------------------------------------
------------------------------------------------------------
--------------------M-SKLFG-----S-RAEVFHGTA------------EKTT-
-------G-------G---LRA----------------KDLM-L-DSK-D-GQ-IKSVA-
-------------AHKAAL--------------------ER-----MKSEG-------K-
KHLTKA-FK-P-----KK-------G-K-F--------A-----LQ---------PK---
------------------------------------------------------------
------EG----------------------T-------KEY-----------------KK
K--------------I---------------------------------------K-KMM
------------------------------------------------------------
--------------------------
>290024_Schulz_GVMAG_M_3300022925_12_000000000002
------------------------------------------------------------
------------------------------------------------------------
------------------------------------------------------------
----------------------MQTFG-----S-RAEVFHGTA------------LKTT-
-------G-------G---LAK----------------SDLM-Q-D-K-Y-GR-IVSKA-
-------------ARKSAI--------------------ER-----MKREG-------K-
KALVKV-FK-P-----KK-------K-G-F--------G-----LQ---------PK---
------------------------------------------------------------
------EG----------------------T-------KKY-----------------KT
L--------------I---------------------------------------K-KML
------------------------------------------------------------
--------------------------
>290539_Schulz_GVMAG_M_3300022931_18_000000000009
------------------------------------------------------------
-----------------MK-----------------------RP----------VR---D
P----------------------TS-GTY---------TMK-------------------
-G-----K------------IYKELFG-----S-REQVWNGTA------------YKTK-
-------Y-------G---LTK----------------QGLV-M-N-K-W-GR-IVSAD-
-------------KHVTAKK------E------------KR-----LEKYG---------
-------YY-A-----KK-------G-K-F-----------GY-QK----------RATK
------------------------------------R-----------------------
---DIGK-----------------------K-------RT------------------RR
K------------------------------------T-----------------S-KKR
E-----------------------------------------------------------
--------------------------
>291422_Schulz_GVMAG_M_3300023087_13_000000000001
------------------------------------------------------------
------------------------------------------------------------
------------------------------------------------------------
----------------------MQTFG-----S-RAEVFHGTA------------LKTT-
-------G-------G---LKK----------------SDLV-Q-D-K-Y-GR-IVSKA-
-------------ARKAAL--------------------AR-----MKEEG-------S-
KHLVKV-FK-P-----SK-------K-G-F--------K-----LQ---------PK---
------------------------------------------------------------
------EG----------------------T-------KEY-----------------KK
K--------------V---------------------------------------K-KML
------------------------------------------------------------
--------------------------
>291946_Schulz_GVMAG_M_3300023087_9_000000000005
------------------------------------------------------------
------------------------------------------------------------
------------------------------------------------------------
----------------------MKTFG-----S-RAEVFHGTA------------EKTT-
-------G-------G---LTK----------------KDLF-Q-D-K-Y-GA-IKSKA-
-------------ASKAAL--------------------ER-----MEEEG-------K-
KAMVKV-FK-P-----KK-------S-G-F--------K-----LQ---------PK---
------------------------------------------------------------
------AG----------------------T-------SAY-----------------KK
L--------------I---------------------------------------K-KM-
------------------------------------------------------------
--------------------------
>292163_Schulz_GVMAG_M_3300023108_6_000000000003
------------------------------------------------------------
---M-------------VK-----------------------RV----------GK----
S----------------------DD-GMY---------HIK-------------------
-G-----D------------KFPALVG-----S-RAQVMHKTA------------YKTT-
-------G-------G---LTK----------------KDLK-K-N-K-H-GK-IVSRA-
-------------KSAKGPQ------M-----------LKR-----LTDKG---------
-------YF-T-----RK-------G-K-F-----------GA-IK----------KKVK
-----------------TAK----------------------------------------
------K-----------------------G-------KK------------------AK
K------------------------------GK--KGK-----------------TAKRK
------------------------------------------------------------
--------------------------
>293858_Schulz_GVMAG_M_3300023109_53_000000000002
------------------------------------------------------------
---M-------------VK-----------------------RH----------DK----
G----------------------HD-GKY---------HIN-------------------
-G-----K------------KFELLEG-----S-RAQVWHGTA------------YKTP-
-------G-------G---LTK----------------VHLK-M-N-R---GR-IVSVK-
-------------KSNLARS------Q------------KH-----LKGHL---------
----------Q-----PK-----GSG-V-F-----------GT-VT----------KKGK
-------------------K----------------------------------------
------KG----------------------T-------KK------------------RK
G------------------------------------S-----------------R-RR-
------------------------------------------------------------
--------------------------
>296425_Schulz_GVMAG_M_3300023173_22_000000000008
------------------------------------------------------------
-----------------MT-----------------------QI----------RR----
S----------------------DD-GMY---------HIK-------------------
-G-----K------------TYSDLTG-----T-RARVYNGSA------------YKTT-
-------G-------G---LLQ----------------DDLV-K-N-K-W-DR-IVSKS-
-------------KYESAKK------E------------QR-----LKAHG---------
-------YT-A-----KK-------G-K-F-----------GA-VK--------------
-----------------MRK----------------R-----------------------
------R-----------------------T-------QK------------------NK
S------------------------------------R-----------------RNKK-
------------------------------------------------------------
--------------------------
>298430_Schulz_GVMAG_M_3300023210_19_000000000006
------------------------------------------------------------
-----------------MS-----------------------EYDI-DN-----NAIPEM
E----------------------MDGGSH---------HMF-------------------
KG--PDGK------------TYISKTG-----S-RRQVYGTTA------------HKAS-
--AYATSG-------G---LTK----------------KDLV-M-S---H-GR-IVSKK-
-------------KHLTAKK------E------------KR-----LEKHG---------
-------YF-A-----KK-------G-K-F-----------GF-VK----------RKTR
------------------------------------RA----------------------
------------------------------T-------RK------------------NK
S------------------------------------N-----------------K-KK-
------------------------------------------------------------
--------------------------
>298490_Schulz_GVMAG_M_3300023210_27_000000000001
------------------------------------------------------------
---M-------------AK-----------------------KA----------SK----
G----------------------AD-GMY---------SIG-------------------
-G-----Q------------KFRVLIG-----S-RAQVWHGNA------------YRTA-
-------G-------G---LVK----------------SELL-M-N-K-N-GR-IVSKK-
-------------KHQTAKK------E------------KR-----LEKHG---------
-------FF-A-----KK-------G-K-F-----------GA-VK----------KS--
-----------------MRK--------------S-R-----------------------
-----GK-----------------------R-------GK-----------------SSK
K-----------------------------------------------------------
------------------------------------------------------------
--------------------------
>299425_Schulz_GVMAG_M_3300023210_4_000000000003
------------------------------------------------------------
-----------------MQ-----------------------------------------
------------------------------------------------------------
-------T-----------------FG-----S-RAQVWHGNA------------KMTT-
-------G-------R---LTK----------------KHLK-K-N-K-Q-GR-IVSKK-
-------------LSNKAKK------E------------KR-----LRKAG---------
-------WT-H-----KK-------GQ--F-----------GA-IKIE------------
------------------------------------------------------------
------------------------------N-------KK-----------------AAK
-KTM---------------------------------KKS---------------K-K--
------------------------------------------------------------
--------------------------
>299937_Schulz_GVMAG_M_3300024059_2_000000000026
------------------------------------------------------------
------------------------------------------------------MK----
H----------------------SD-GKY---------HIN-------------------
-G-----A------------IFEILIG-----S-RAQVMHGTA------------YKTS-
-------G-------N---LKK----------------KDLK-Y-N-K-H-KK-IVSRA-
-------------KSAKGPQ------M-----------LKR-----LHNKG---------
-------YF-T-----RK-------G-K-F-----------GF-VR----------KDGK
G---SRKSRRKA---RGT-R----------------------------------------
----------------------------------------------------------KR
KVHSIK---G-------IRWEDRAYGTGRFAKKP-SYKRKG----KGSKKRKRGGKRSRS
RRR---------------------------------------------------------
--------------------------
>300320_Schulz_GVMAG_M_3300024180_11_000000000005
------------------------------------------------------------
---M-------------VK-----------------------RA----------HK----
S----------------------DD-GMY---------HIK-------------------
-G-----K------------KFQMLVG-----S-RAQVMHETA------------YKTT-
-------G-------G---LTK----------------KSLK-K-N-K-H-GK-IVSRA-
-------------KSSKGPQ------M-----------LKR-----LHDKG---------
-------YF-T-----RK-------G-K-F-----------GA-IK----------KT-K
-----------------KSK----------------------------------------
------K-----------------------G-------KN------------------KT
M-------------------------------K----K-----------------KGKKK
SKKN--------------------------------------------------------
--------------------------
>300863_Schulz_GVMAG_M_3300024185_6_000000000010
------------------------------------------------------------
------------------------------------------------------------
------------------------------------------------------------
-----------------------MTVG-----S-RAQVFHGTV------------DKTT-
-------G-------G---LEK----------------KDLM-K-N-K-H-GR-IVSVK-
-------------KHKTAKK------N------------NR-----LKKAG---------
-------YF-T-----KK-------G-E-F-----------GS-FK----------KEES
-----------------KNK----------------------------------------
------------------------------T-------RK------------------NK
-------------------------------------S-----------------R-KNK
K-----------------------------------------------------------
--------------------------
>301877_Schulz_GVMAG_M_3300024252_27_000000000007
------------------------------------------------------------
---M-------------VK-----------------------RA----------HK----
S----------------------DD-GMY---------HVK-------------------
-G-----K------------KFPMLVG-----S-RAQVMHETA------------FKTT-
-------G-------G---LEK----------------KDLK-K-N-K-H-GK-IVSKA-
-------------KSMKGPQ------M-----------LKR-----LHDKG---------
-------YF-T-----RK-------G-K-F-----------GA-VK----------KT-K
-----------------KSK----------------------------------------
------K-----------------------G-------KN------------------KT
K-------------------------------KACRYK-----------------TGPKK
GKFKKC------------------------------------------------------
--------------------------
>302369_Schulz_GVMAG_M_3300024252_29_000000000002
------------------------------------------------------------
---M-------------VK-----------------------KH----------MK----
S----------------------AD-GLY---------HIK-------------------
-S-----H------------KYPVLEG-----S-RAQVWHQTA------------YKTA-
-------G-------N---LKK----------------GDLM-M-N-K-H-GR-IVSKK-
-------------KHSTAKK------E------------KR-----LEKAG---------
-------YK-T-----RK-------G-K-F-----------GA-IK----------SD--
-N-------KKS-----LKS--------------R-K-----------------------
------S-----------------------S-------RK------------------SR
K------------------------------------S-----------------R-K--
------------------------------------------------------------
--------------------------
>303611_Schulz_GVMAG_M_3300024258_14_000000000001
------------------------------------------------------------
-----------------MA---------------------V-TK----------FK----
R----------------------VH-GKY---------LIQ-------------------
-G-----K------------KYDQLVG-----S-RAQVWHQTA------------YKTS-
-------G-------D---LTR----------------DKLH-H-N-K-S-GR-IVSKK-
-------------KHFTAKK------E------------NR-----LVKAG---------
-------YK-T-----KK-------G-H-F-----------GF-IKNG--------KMSS
-----------------NKKK-------------T-RK----------------------
-----GK----------------------GS-------RK------------------GK
G------------------------------------T-----------------R-KK-
------------------------------------------------------------
--------------------------
>304653_Schulz_GVMAG_M_3300024261_25_000000000015
----------------------------MD-L--------------KGGKNNNRT-----
-VKR-------------HK-----------------------RP----------VR----
G----------------------ND-GMF---------HIK-------------------
-G-----K------------KYAELCG-----S-RQKVWNGTA------------YKTT-
-------G-------N---LVK----------------TDLV-Q-N-A-R-RR-IVSKK-
-------------KYLQGKK------ER--------KTKSR-----LFKT----------
-------YT-A-----KK-------G-Q-F-----------GP-VK--------------
------------------------------------------------------------
--------------------------------------R---------------------
------------------------------------------------------------
------------------------------------------------------------
--------------------------
>305521_Schulz_GVMAG_M_3300024261_37_000000000002
------------------------------------------------------------
---M-------------VN-----------------------RPQ---------FQN---
--------------------------GGY---------TVG-------------------
-G-----K------------KYKMLVG-----S-RAQVWNGTA------------QKTSY
-------GRA-----G---LKK----------------ADLL-M-N-K-W-GR-IVSKR-
-------------KHKTGKK------S----------GLKR-----LHAKG---------
-------YF-T-----KK-------G-Q-F-----------GI-FK----------KGSK
T--------------KKARK--------------SKK-----------------------
-----GKRCRHK------------------AG-----PKK----------------GKYK
K-----------CK-----------------------T-----------------K-KRR
------------------------------------------------------------
--------------------------
>305956_Schulz_GVMAG_M_3300024261_42_000000000001
------------------------------------------------------------
---M-------------VK-----------------------RL----------DA----
S----------------------AD-GMY---------HSG-------------------
-G-----A------------KYKMNRG-----S-RAQVWHKTA------------LKTA-
-------G-------G---LTR----------------SQLK-M-N-K-H-GR-IVSLK-
-------------KSKSNP-------------------LKR-----LTSAG---------
-------YK-T-----KK-------G-V-F-----------GA-IK--------------
-----------------KGK----------------------------------------
------S-----------------------T-------VK--------------------
-------------------------------------K-----------------GSRKS
KAKRGKSR----------------------------KSRK--------------------
--------------------------
>306623_Schulz_GVMAG_M_3300024261_56_000000000007
------------------------------------------------------------
---M-------------VN-----------------------NAY---------NKN---
--------------------------GAT---------MVG-------------------
-G-----S------------KYSLTVG-----S-RAQVWNGTA------------YKTGY
-------GKK-----G---LKR----------------SDLI-R-N-K-H-GR-IVSKK-
-------------KHAYGKS------K----------GLKQ-----LHAKG---------
-------YF-T-----RK-------G-H-F-----------GV-VK----------KGSK
TA-------------KKGRK--------------KGKS----------------------
----KGKRCRHK------------------SG-----KKK----------------GKYK
K-----------CK-----------------------T-----------------K-KRR
------------------------------------------------------------
--------------------------
>307663_Schulz_GVMAG_M_3300024261_61_000000000009
------------------------------------------------------------
------------------------------------------------------------
------------------------------------------------------------
-----------------------MTVG-----S-RAQVFHGTV------------DQTT-
-------G-------G---LEK----------------KDLM-K-N-K-H-GR-IVSLK-
-------------KHKTAKK------N------------NR-----LKKAG---------
-------YF-T-----KK-------G-E-F-----------GS-FK----------KED-
------------------NK----------------------------------------
------------------------------T-------RK------------------NK
-------------------------------------S-----------------R-KNK
K-----------------------------------------------------------
--------------------------
>308761_Schulz_GVMAG_M_3300024261_8_000000000003
------------------------------------------------------------
-----------------MS-----------------------EEEV-HN-----NEMPEM
E------------------------GGSH---------HMF-------------------
KG--PDGK------------TYMSKTG-----S-RRQVFGTSA------------HKPS-
--AYATSG-------G---LTK----------------KDLV-M-S---H-GR-IVSKK-
-------------KHLTAKK------E------------KR-----LEKHG---------
-------YF-A-----KK-------G-K-F-----------GF-VK----------RKTR
------------------------------------RA----------------------
------------------------------T-------RK------------------NK
S------------------------------------N-----------------K-KK-
------------------------------------------------------------
--------------------------
>309250_Schulz_GVMAG_M_3300024294_11_000000000002
------------------------------------------------------------
---M-------------AK-----------------------KH----------MK----
A----------------------ED-GKY---------HIN-------------------
-G-----K------------VYELLVG-----S-RAQVHHGTA------------YKTS-
-------G-------G---LKS----------------NDLM-M-N-K-N-GH-IVSKK-
-------------KHATAKK------E------------KR-----LEKAG---------
-------YF-T-----RK-------G-V-F-----------GA-VK----------KN--
-----------------SKG--------------K-RPA---------------------
--TVGGK-----------------------R-------KK------------------HR
K------------------------------------S-----------------H-KKH
------------------------------------------------------------
--------------------------
>310001_Schulz_GVMAG_M_3300024299_4_000000000012
------------------------------------------------------------
-----------------MK-----------------------RP----------VR----
A----------------------DD-GKY---------HLK-------------------
-S-----G------------VFAELFG-----S-RTQVMNGTA------------YKTS-
-------G-------E---LKK----------------KDLM-M-N-K-W-GR-IVSSK-
-------------KHKTAKK------E------------KR-----LEKHG---------
-------FF-A-----KK-------G-K-F-----------GF-VK----------KTAR
------------------------------------K-----------------------
------------------------------S-------RK------------------NR
K------------------------------------G-----------------K-KHS
GGAA----------------------------------ALS-PASADA------------
--------------------------
>312637_Schulz_GVMAG_M_3300024327_2_000000000001
------------------------------------------------------------
-----------------MG---------------------K-TK----------FS----
R----------------------KN-GKV---------HV--------------------
HG-----H------------KYEQLEG-----T-RAQVWHGTA------------FKTS-
-------G-------D---LTK----------------KNLM-Q-N-K-H-GR-IVSRK-
-------------LHTRAKR------E------------KR-----LEKAG---------
-------YK-T-----KK-------G-E-F-----------GS-FK----------INGK
---------------KHRKH----------------------------------------
------------------------------S-------KK------------------HR
K----------------------------------H-S-----------------K-KHR
GGMS----------GLNPS------------------PYDG-KGVSTSGANLQLVATNY-
--------------------------
>313175_Schulz_GVMAG_M_3300024329_18_000000000001
------------------------------------------------------------
---M--------------------------------------------------------
-----------------------TD------------ETIT-------------------
GG----SKK-----------DKIKTYG-----S-RLEVWRGLS------------RKTS-
-------GK----------LTK----------------NDLK-Y-N-K-K-GN-IVSKK-
-------------ASDAAKK------R------------KN-----L---G---------
-------YF-I--NNTKK-------G---F--------------FT----------KQPR
IG----------------------------------------------------------
------------------------------T-------KEYNDII-------------EK
N------------Q-----------------------S---L-------------SNSST
------------------------------------------------------------
--------------------------
>315212_Schulz_GVMAG_M_3300025617_32_000000000009
------------------------------------------------------------
-----------------MK-----------------------RP----------VR---D
P----------------------VK-KTY---------TIK-------------------
-N-----K------------EYKELFG-----S-REQVFNGTS------------YKTK-
-------A-------G---LTK----------------DDLI-M-N-K-R-GR-IVSAK-
-------------KFQTAKK------E------------MR-----LVKHG---------
-------YG-A-----KK-------G-K-F-----------GY-VK----------LNKT
------------------------------------S-----------------------
---------------------------------------K------------------NK
S------------------------------------L-----------------R-NK-
------------------------------------------------------------
--------------------------
>315213_Schulz_GVMAG_M_3300025617_32_000000000009
------------------------------------------------------------
------------------------------------------------------------
------------------------------------------------------------
-M-----S------------GKIPAVG-----S-KAQVYHGNA------------KHTS-
-------G-------N---LEK----------------KDLM-K-N-K-H-GR-IVSKR-
-------------KHNLGKT------KG----------LKA-----LKNAG---------
-------WF-T-----RK-------G-E-F-----------GA-FQ----------K---
------------------KG----------------------------------------
------------------------------T-------RK------------------RR
-------------------------------------T-----------------G-KRR
------------------------------------------------------------
--------------------------
>316511_Schulz_GVMAG_M_3300025643_32_000000000003
------------------------------------------------------------
-----------------MR---------------------Y-TKET--NIIKILVS----
S----------------------KN--------------I--------------------
HT-----V------------YIRMVVG-----S-RAQVFHGNA------------DKTT-
-------G-------G---LEK----------------KDLM-K-N-K-H-GR-IVSVR-
-------------KHKTAKK------E------------KR-----LEKAG---------
-------YS-A-----KK-------G-K-F-----------GF-IK----------KEK-
------------------SK----------------------------------------
------------------------------T-------RK------------------NK
-------------------------------------S-----------------R-RNK
K-----------------------------------------------------------
--------------------------
>316599_Schulz_GVMAG_M_3300025643_32_000000000005
------------------------------------------------------------
-----------------MK-----------------------RP----------VR----
A----------------------KD-GTY---------TVK-------------------
-G-----K------------KYKELFG-----S-REQVYNRNA------------YKTK-
-------A-------G---LTF----------------DDIL-M-N-K-R-GR-IVSAK-
-------------KHKTAKK------E------------QR-----LEKYG---------
-------YS-A-----KK-------G-K-F-----------GY-VK----------KN--
------------------------------------K-----------------------
------------------------------T-------RK------------------KK
------------------------------------------------------------
------------------------------------------------------------
--------------------------
>318546_Schulz_GVMAG_M_3300025699_48_000000000002
------------------------------------------------------------
-----------------MK-----------------------RP----------VR----
Q----------------------SD-GKY---------HIK-------------------
-N-----G------------KFEELFG-----S-RTQVMNGTA------------YKTS-
-------G-------E---LTK----------------KNLL-M-N-K-W-GR-IVSAK-
-------------KHKTAKK------E------------KR-----LEKAG---------
-------FF-A-----KK-------G-K-F-----------GY-VK----------KTAR
------------------------------------K-----------------------
------------------------------S-------RK------------------SR
K------------------------------------M-----------------K----
GGMP----------------------------------ELT-PGDV--------------
--------------------------
>320504_Schulz_GVMAG_M_3300025767_13_000000000014
------------------------------------------------------------
-----------------MK-----------------------RP----------VR---D
P----------------------VS-GTY---------TIK-------------------
-N-----K------------TYKELFG-----S-REQVHNGTA------------YKTK-
-------H-------G---LTK----------------NDLI-M-N-K-W-GR-IVSAN-
-------------KHESATK------E------------RR-----LEKYG---------
-------YG-A-----KK-------G-Q-F-----------GY-VRT---------KKQI
------------------------------------R-----------------------
-----SK-----------------------K-------NK------------------TK
R------------------------------------N-----------------N-EKY
NTI---------------------------------------------------------
--------------------------
>321359_Schulz_GVMAG_M_3300025767_29_000000000004
-----------------------------------------------------------M
LFYK-------------MA---------------------V-TK----------FK----
R----------------------VD-GKY---------LIK-------------------
-G-----K------------KYDQLVG-----S-RAQVWHGSA------------YKTS-
-------G-------D---LTR----------------EHLH-Q-N-K-A-GR-IVSKK-
-------------KHFTAKK------E------------KR-----LEKAG---------
-------YK-T-----RK-------G-H-F-----------GF-IKDG--------KKSS
-----------------MR-----------------------------------------
------K----------------------GS-------RK------------------RK
G------------------------------------T-----------------R-KRK
------------------------------------------------------------
--------------------------
>321869_Schulz_GVMAG_M_3300025849_19_000000000001
------------------------------------------------------------
------------------------------------------------------MK----
E----------------------SD-NKY---------HIG-------------------
-G-----K------------VYDILIG-----S-RAQVWHGTA------------YKTG-
-------G-------N---LKK----------------DHLY-M-N-K-H-GR-IVSKR-
-------------KHETAKK------E------------KR-----LQKYG---------
-------YF-T-----KK-------G-K-F-----------GA-VK----------QGTS
-M-------KK------S------------------------------------------
--------------------------------------RK------------------GK
K------------------------------------S-----------------R-KN-
------------------------------------------------------------
--------------------------
>322803_Schulz_GVMAG_M_3300025860_17_000000000003
------------------------------------------------------------
------------------------------------------------------MK----
G----------------------SD-NKY---------HIG-------------------
-G-----K------------VYDMLIG-----S-RAQVWHGTA------------YKTA-
-------G-------N---LKK----------------DHLY-M-N-K-H-GR-IVSKR-
-------------KHETAKK------E------------KR-----LQKFG---------
-------YF-T-----KK-------G-K-F-----------GA-VK----------QGTA
-M-------KK------S------------------------------------------
--------------------------------------RK------------------AK
K------------------------------------S-----------------R-KN-
------------------------------------------------------------
--------------------------
>323655_Schulz_GVMAG_M_3300025874_52_000000000005
------------------------------------------------------------
------------------------------------------------------------
------------------------------------------------------------
----------------------MKTFG-----S-RAQVMHGTA------------MKTP-
-------G-------G---LTK----------------KNLR-K-N-K-H-GR-IVSVK-
-------------ASKSAKK------N------------KN-----LGSN----------
--------Q-A-----KK-------G-DPF-----------GP-ASTT-------E----
------------------------------------------------------------
-----KK-------------------------------SK--------------------
-----------------------------------SKS-----------------K-GKK
RR----------------------------------------------------------
--------------------------
>323992_Schulz_GVMAG_M_3300025874_67_000000000016
------------------------------------------------------------
------------------------------------------------------------
------------------------------------------------------------
------MKT----------------VG-----S-RAEVFHGTA------------KHTS-
-------G-------G---LEK----------------KDLL-Q-N-K-H-GR-IVSRR-
-------------KHNTAKK------E------------NR-----LKKHG---------
-------YT-A-----KK-------G-K-F-----------GA-VRLD-------GKNMK
-----------------SSR----------------------------------------
------K-----------------------S-------RR------------------SK
K------------------------------------S-----------------R-R--
------------------------------------------------------------
--------------------------
>324946_Schulz_GVMAG_M_3300025880_30_000000000002
-------------------------MTEMN-LPQPQMGG--EPAVYSGGKRRRRT-----
-LKR-------------HK-----------------------RP----------VR----
G----------------------ND-GKF---------HIK-------------------
-G-----K------------TYVQLFG-----S-RQQVWNKTA------------YKTT-
-------G-------N---LKR----------------DDLT-Q-N-S-R-RR-IVSKK-
-------------KYIQGKK------EV--------KSKKR-----LFKL----------
-------YT-A-----KK-------G-K-F-----------GA-VK--------------
------------------------------------------------------------
--------------------------------------RK--------------------
------------------------------------------------------------
------------------------------------------------------------
--------------------------
>325723_Schulz_GVMAG_M_3300025880_76_000000000002
------------------------------------------------MSQK----SFFS
TYSI-------------MA-----------------------RF----------NK----
D----------------------KT-GNI---------LVR-------------------
-G-----K------------KFSQLKG-----S-RAQVYHGTA------------YETT-
-------G-------G---LTK----------------PKLC-Q-N-K-N-GR-IVSCK-
-------------KQKSAKK------D------------KR-----LEKAG---------
-------YF-T-----KK-------G-K-F-----------GF-VK--------------
------------------------------------------------------------
------K-----------------------AP------RK------------------TR
R--------------------------------------------------------KN-
------------------------------------------------------------
--------------------------
>326019_Schulz_GVMAG_M_3300025894_42_000000000003
------------------------------------------------------------
---M-------------VK-----------------------KH----------MK----
V-----------------------D-GAY---------HIN-------------------
-G-----S------------KYDLLEG-----S-RAQVWHGTA------------YKTA-
-------G-------N---LNK----------------SNLM-M-N-K-N-GR-IVSKR-
-------------KHTTAKK------D------------NR-----LVKAG---------
-------FF-T-----KK-------G-T-F-----------GF-IK----------KTG-
-S-------AK------SPK--------------S-R-----------------------
------K-----------------------S-------RK------------------SR
K------------------------------------S-----------------R-K--
------------------------------------------------------------
--------------------------
>326929_Schulz_GVMAG_M_3300025897_42_000000000005
------------------------------------------------------------
-----------------MK-----------------------RP----------VK----
N----------------------EE-GLY---------VIK-------------------
-G-----K------------KYQILIG-----S-RAQVYNESA------------YKTS-
-------G-------N---LKK----------------EDLF-K-N-K-H-GR-YVSKK-
-------------KHFTAKK------D------------NR-----LVKAG---------
-------YG-T-----KK-------G-K-F-----------GW-VKLT------------
-------------------K--------------SIK-----------------------
------------------------------S-------KK------------------SI
K------------------------------------S-----------------KKRV-
------------------------------------------------------------
--------------------------
>327513_Schulz_GVMAG_M_3300027206_1_000000000001
------------------------------------------------------------
------------------------------------------------------------
------------------------------------------------------------
--------------------MYNKMIG-----S-RAQVFHGTA------------DQTA-
-------G-------G---LKK----------------KDLI-L-D-N---GE-IKSKA-
-------------AQQAAL--------------------AR-----MKKEG-------K-
KHLVKV-FK-P-----TK-------K-G-F--------K-----LQ---------PK---
------------------------------------------------------------
------EG----------------------T-------KAY-----------------DK
K--------------M---------------------------------------A-KMA
------------------------------------------------------------
--------------------------
>327764_Schulz_GVMAG_M_3300027687_8_000000000006
------------------------------------------------------------
------------------------------------------------------------
------------------------------------------------------------
----------------------MKARG-----S-RAQVMHGTA------------KRTS-
-------G-------G---LTK----------------KQLK-Y-N-K-Q-GK-IVSKR-
-------------MSARAKK------D------------KR-----LVKAG---------
-------YK-T-----KK-------G-T-F-----------GS-FKNG-------KR---
---------------VSGRR----------------------------------------
-----SR-------------------------------RR--------------------
-------------------------------------S-----------------R-RKS
R-----------------------------------------------------------
--------------------------
>328410_Schulz_GVMAG_M_3300027771_10_000000000005
------------------------------------------------------------
------------------------------------------------------------
------------------------------------------------------------
-----------------------MTVG-----S-RAQVFHGTV------------DKTT-
-------G-------G---LEK----------------KDLM-K-N-K-H-GR-IVSVK-
-------------KHKTAKK------N------------NR-----LKKAG---------
-------YM-T-----KK-------G-E-F-----------GS-FL----------K---
------------------PK----------------------------------------
------------------------------T-------KK------------------NK
-------------------------------------T-----------------M-KKK
------------------------------------------------------------
--------------------------
>328731_Schulz_GVMAG_M_3300027779_26_000000000004
------------------------------------------------------------
------------------------------------------------------MK----
S----------------------TD-GLY---------HIK-------------------
-G-----K------------TYQLLTG-----A-RRQVWYGTA------------YKTE-
-------G-------G---LTK----------------NDLY-Y-N-K-H-GR-IVSKK-
-------------KHNTAKK------E------------KR-----LQKHG---------
-------YF-T-----KK-------G-K-F-----------GY-VK----------KG--
------------------TK--------------S-------------------------
------S--------------------------------K------------------TK
K------------------------------------R-----------------R----
------------------------------------------------------------
--------------------------
>329366_Schulz_GVMAG_M_3300027779_64_000000000010
------------------------------------------------------------
-----------------MK-----------------------KH----------MK----
H----------------------SD-GRY---------HIN-------------------
-G-----M------------IFEILIG-----S-RAQVHHKTA------------YKTT-
-------G-------G---LKK----------------KDLK-K-N-K-H-GK-IVSRA-
-------------KSSKGKQ------M-----------LKR-----LTSKG---------
-------YH-T-----RK-------G-H-F-----------GY-VK----------KDGK
G-----HSKRKG---RGTKK----------------------------------------
------R-----------------------G-------RS------------------KR
KVHSIR---G-------VRWEDRAYGTGKFARKP-SYK-----------------RSRRR
SKR---------------------------------------------------------
--------------------------
>330743_Schulz_GVMAG_M_3300027810_12_000000000001
------------------------------------------------------------
---M-------------VK-----------------------RH----------DK----
G----------------------HD-GKY---------HIG-------------------
-S-----H------------IYENLEG-----S-RAQVMHGSA------------YKTA-
-------G-------N---LKK----------------VDLK-M-H-N---GR-IVSKK-
-------------KSELAKT------Q------------KH-----LKGHL---------
----------Q-----PK-----GSG-V-F-----------GVHNT----------KKHK
KS-----------------K----------------------------------------
------KG----------------------S-------RK------------------HK
N------------------------------------G-----------------G-W--
------------------------------------------------------------
--------------------------
>331814_Schulz_GVMAG_M_3300027833_11_000000000002
------------------------------------------------------------
---M-------------GK-----------------------RH----------QK----
Q----------------------SD-GMY---------HIN-------------------
-G-----K------------KFEELNG-----S-RAKVWHGTA------------YKTT-
-------G-------N---LKK----------------GDLD-M-N-K-H-GR-IVSKR-
-------------RAATAKK------E------------KR-----LEKAG---------
-------YK-P-----KK-------G-K-F-----------VV-MR----------KSMR
----------------AKAT--------------S-S-----------------------
------P-----------------------A-------RK------------------TR
KSS------------------------------KGKRS-----------------R-KVR
TN----------------------------------------------------------
--------------------------
>335177_Schulz_GVMAG_S_1016713_123_000000000001
------------------------------------------------------------
-----------------MA-----------------------RF----------SK----
G----------------------SD-GLY---------HIK-------------------
-G-----G------------KYTFVKG-----S-RAQVWHGTA------------YETT-
-------G-------G---LRK----------------GDLK-M-N-K-H-GR-VVSTK-
-------------KSATAKK------E------------KR-----LEKAG---------
-------YF-T-----KK-------G-V-F-----------GF-VK----------KSS-
-S-------SKS---RKSRR--------------S-R-----------------------
------K-----------------------S-------KR------------------SK
K------------------------------------S-----------------R-K--
------------------------------------------------------------
--------------------------
>336239_Schulz_GVMAG_S_1016713_148_000000000003
----------------------------MQ-Y-----------FLTR-----------YY
-----------------MK-----------------------RP----------VR---N
P----------------------KT-GKY---------TIK-------------------
-G-----K------------TYKELFG-----S-REQVVNGTA------------YKTS-
-------G-------E---LTE----------------EDLV-M-N-K-W-GR-IVSAK-
-------------KHKTAKK------E------------KR-----LEKYG---------
-------YF-S-----KK-------G-K--------------------------------
------------------------------------------------------------
------------------------------------------------------------
------------------------------------------------------------
------------------------------------------------------------
--------------------------
>336552_Schulz_GVMAG_S_1016713_150_000000000015
------------------------------------------------------------
---M-------------VK-----------------------KH----------MK----
S----------------------SD-GHY---------HIH-------------------
-G-----R------------KYEELEG-----S-RAKVWHQTA------------YKTS-
-------G-------G---LLK----------------HHLI-M-N-K-H-GR-IVSKK-
-------------KHGTAKK------E------------KR-----LEKAG---------
-------YK-T-----RK-------G-T-F-----------GF-VK----------SDG-
-S-------KKA-----KKG--------------S-R-----------------------
------K-----------------------S-------KK-----------------GSR
K------------------------------------S-----------------R-K--
------------------------------------------------------------
--------------------------
>337313_Schulz_GVMAG_S_1016722_115_000000000001
------------------------------------------------------------
---M-------------VK-----------------------KH----------MR----
S----------------------AD-KLY---------HIH-------------------
-G-----R------------TYEHLEG-----S-RAQVWHQTA------------YKTS-
-------G-------G---LLK----------------HHLI-M-N-K-H-GR-IVSKK-
-------------KHGTAKK------E------------KR-----LEKAG---------
-------YK-T-----RK-------G-K-F-----------GF-VK----------SE--
-T-------KKV-----KKG--------------S-R-----------------------
------K-----------------------S-------KK-----------------GSR
K------------------------------------S-----------------K-KGS
-RK---------------------------------------------------------
--------------------------
>338526_Schulz_GVMAG_S_1016728_106_000000000002
------------------------------------------------------------
------------------------------------------------------------
----------------------------M-------------------------------
--------------------TFLKTTG-----T-RAEVWHDTA------------KHTA-
-------GR----------LEK----------------KDLI-Q-N-K-W-GR-IVSRS-
-------------KHKTASR------E------------KR-----LLKHG---------
-------FG-T-----KK-------G-K-F-----------GV-VR------L-------
-----------------DDK----------------------------------------
-----GK-----------------------S-------KK----------------SSTR
K----------------------------------RKT---------V-------R-KKR
------------------------------------------------------------
--------------------------
>339847_Schulz_GVMAG_S_1030632_100_000000000011
----------------------------MT------------------------------
-----------------IN-----------------------------------------
------------------------------------------------------------
------------------------SHGIN---E-RLRVWNGSL------------KMTS-
-------G-------G---LTK----------------KDLK-K-N-K-Q-GN-IVSKK-
-------------ASAAAKKRF----N---------------------------------
---------------SKK------------------------------------------
------------------------------------------------------------
-------------------------------------YAH------------------VK
K--------------AF--------------------------------------K-ANQ
YE----------------------------------------------------------
--------------------------
>340439_Schulz_GVMAG_S_1030632_69_000000000002
------------------------------------------------------------
-----------------MV---------------------K-RH----------MK----
H----------------------AD-GKY---------HIQD------------------
NK-----K------------PFDLLRG-----S-RAQVWHGTA------------WKTE-
-------G-------G---LEK----------------KNLM-K-N-K-N-GR-IVSVR-
-------------KHKTAKR------E------------KR-----LEKAG---------
-------WG-F-----KK-------G-K-F-----------GA-VR----------LTK-
-----------------SGG----------------------------------------
------------------------------G-------RK------------------RK
------------------------------------GT-----------------R-KRR
RRR---------------------------------------------------------
--------------------------
>341059_Schulz_GVMAG_S_1037362_75_000000000001
------------------------------------------------------------
------------------------------------------------------------
------------------------------------------------------------
--------------------MYSKTFG-----S-RAEVFHGTA------------EKTT-
-------G-------G---LMK----------------KDLM-I-G-N-D-GR-IKSKA-
-------------AHDAAL--------------------QR-----MKSEG-------K-
KAMVKV-FK-P-----KK-------G-K-F--------S-----LQ---------PK---
------------------------------------------------------------
------AG----------------------T-------KAY-----------------EK
K--------------M---------------------------------------K-KMD
------------------------------------------------------------
--------------------------
>341097_Schulz_GVMAG_S_1037362_75_000000000005
------------------------------------------------------------
------------------------------------------------------------
------------------------------------------------------------
----------------------MKTFG-----S-RAEVFHGTA------------EKTA-
-------G-------G---LKK----------------KDLF-Q-D-K-Y-GA-IKSKA-
-------------ASKAAL--------------------TR-----MEEEG-------K-
KAMVKV-FK-P-----KK-------S-G-F--------K-----LQ---------PK---
------------------------------------------------------------
------EG----------------------T-------AAY-----------------KK
L--------------I---------------------------------------K-KM-
------------------------------------------------------------
--------------------------
>341488_Schulz_GVMAG_S_1037362_78_000000000004
------------------------------------------------------------
------------------------------------------------------------
------------------------------------------------------------
--------------------MYNKMIG-----S-RAQVFHGTA------------DQTA-
-------G-------G---LKK----------------KDLI-L-G-N-D-GQ-IKSKA-
-------------AQQAAL--------------------AR-----MKKEG-------K-
KHLTKV-FK-P-----AK-------K-G-F--------K-----LQ---------PK---
------------------------------------------------------------
------EG----------------------T-------KAY-----------------DK
K--------------I---------------------------------------A-KMA
------------------------------------------------------------
--------------------------
>341924_Schulz_GVMAG_S_1037377_104_000000000001
------------------------------------------------------------
------------------------------------------------------------
------------------------------------------------------------
----------------------MIKEG-----T-RAQVFHGTA------------ERTA-
-------G-------G---LMK----------------SDLT-Q-G-K-D-GR-IKSKA-
-------------AVEAAI--------------------RR-----MKEEG-------N-
KSMVKV-FK-A-----KK-------G-T-F--------E-----KQ---------PR---
------------------------------------------------------------
------AG----------------------T-------AEH-----------------KK
L--------------V---------------------------------------K-KMK
K-----------------------------------------------------------
--------------------------
>342483_Schulz_GVMAG_S_1037377_112_000000000006
------------------------------------------------------------
------------------------------------------------------------
------------------------------------------------------------
------------------------MIG-----S-RAEVFHGTA------------DKTA-
-------G-------G---LVK----------------KDLM-Q-DPK-D-GR-IKSKA-
-------------AHAAAM--------------------KR-----MKKEG-------K-
KAMVNV-FK-P-----KE-------G-E-F--------K-----LQ---------PK---
------------------------------------------------------------
------EG----------------------T-------KAY-----------------KK
L--------------I---------------------------------------K-KM-
------------------------------------------------------------
--------------------------
>342758_Schulz_GVMAG_S_1037383_112_000000000005
------------------------------------------------------------
------------------------------------------------------------
------------------------------------------------------------
----------------------MKNIG-----S-RAEVFHGTA------------AKTP-
-------G-------G---LVK----------------KDLI-R-G-G-D-GR-IKSKA-
-------------ASCAAI--------------------GR-----MKREG-------N-
KAMTKV-FK-P-----KK-------N-G-F--------K-----LQ---------PK---
------------------------------------------------------------
------EG----------------------T-------KEY-----------------EK
K--------------I---------------------------------------K-KM-
------------------------------------------------------------
--------------------------
>344060_Schulz_GVMAG_S_1039716_42_000000000001
------------------------------------------------------------
---M-------------VK-----------------------KH----------MK----
S----------------------SD-GQY---------HIH-------------------
-G-----R------------KYEELEG-----S-RAKVWHQTA------------YKTS-
-------G-------G---LLK----------------HHLI-M-N-K-H-GR-IVSKK-
-------------KHGTAKK------E------------KR-----LEKAG---------
-------YK-T-----RK-------G-S-F-----------GS-VH----------EG--
-D-------SKG-----KKS--------------R-R-----------------------
--------------------------------------KK-----------------RSR
R------------------------------------S-----------------R-K--
------------------------------------------------------------
--------------------------
>344413_Schulz_GVMAG_S_1039734_46_000000000003
------------------------------------------------------------
-----------------MK-----------------------RP----------VR---D
P----------------------KS-GTY---------TMK-------------------
-G-----K------------IYKELFG-----S-REQVWNGTA------------YKTK-
-------Y-------G---LTK----------------QGLV-M-N-K-W-GR-IVSAD-
-------------KHVTAKK------E------------KR-----LEKYG---------
-------YY-A-----KK-------G-K-F-----------GY-QK----------KATK
------------------------------------R-----------------------
---DKGK-----------------------R-------GD------------------AK
K------------------------------------T-----------------R-KKR
E-----------------------------------------------------------
--------------------------
>344915_Schulz_GVMAG_S_1040241_131_000000000001
------------------------------------------------------------
------------------------------------------------------------
------------------------------------------------------------
--------------------MYLTTEG-----S-RAEVFHGTA------------AHTS-
-------G-------G---LAK----------------KDLV-Q-D-K-Y-GN-IKSKA-
-------------AVAAAK--------------------KR-----MKDEG-------K-
KAMVKV-FK-P----VKK-------G-D-F--------K-----LA---------PK---
------------------------------------------------------------
------KG----------------------T-------KKY-----------------KT
L--------------I---------------------------------------K-KMK
------------------------------------------------------------
--------------------------
>345170_Schulz_GVMAG_S_1040241_146_000000000002
------------------------------------------------------------
------------------------------------------------------------
------------------------------------------------------------
-------M------------SDIPRIG-----S-RAQVFHGTA------------KSTA-
-------G-------G---LKA----------------GDLI-R-D-D-D-GQ-IKSKK-
-------------AQMSAL--------------------AR-----MKKEG-------K-
SAMVKV-FK-P-----KK-------S-G-F--------K-----LQ---------PK---
------------------------------------------------------------
------EG----------------------T-------AAY-----------------KK
L--------------I---------------------------------------K-KMN
K-----------------------------------------------------------
--------------------------
>346499_Schulz_GVMAG_S_1059911_62_000000000006
------------------------------------------------------------
------------------------------------------------------------
------------------------------------------------------------
----------------------METFG-----T-RAQVFHGTA------------LKTT-
-------G-------G---LTQ----------------SDLV-Q-D-K-Y-GS-IISIA-
-------------ARKAAL--------------------KR-----MKREG-------K-
KALVKV-FK-P-----KK-------K-G-F--------G-----LQ---------PK---
------------------------------------------------------------
------EG----------------------T-------KAY-----------------EK
K--------------I---------------------------------------K-KML
------------------------------------------------------------
--------------------------
>346631_Schulz_GVMAG_S_1059911_62_000000000001
------------------------------------------------------------
------------------------------------------------------------
------------------------------------------------------------
---------------------MDKTFG-----S-RAEVWHCTA------------LKTT-
-------G-------G---LTK----------------KDLV-Q-D-K-Y-GK-IVSKA-
-------------ARKAAV--------------------TR-----MEREG-------K-
QALVKV-FK-A-----KK-------T-G-F--------K-----LQ---------PK---
------------------------------------------------------------
------EG----------------------T-------KRY-----------------KT
L--------------I---------------------------------------K-KML
------------------------------------------------------------
--------------------------
>347077_Schulz_GVMAG_S_1059924_57_000000000005
------------------------------------------------------------
------------------------------------------------------------
------------------------------------------------------------
-------M------------YITMTTG-----S-RAEVFHGTV------------DQTA-
-------G-------G---LKK----------------KDLF-Q-D-K-Y-GE-IKSKK-
-------------ASESAL--------------------AR-----MKEEG-------K-
KAMVKV-FK-P-----RK-------T-G-F--------K-----LQ---------PK---
------------------------------------------------------------
------AG----------------------T-------KAH-----------------AK
K--------------L---------------------------------------E-KMQ
------------------------------------------------------------
--------------------------
>348144_Schulz_GVMAG_S_1064190_106_000000000003
------------------------------------------------------------
------------------------------------------------------------
------------------------------------------------------------
--------------------MIEKTFG-----S-RAEVWHGVA------------LKTT-
-------G-------G---LMK----------------KDLT-Q-D-K-Y-GR-IVSKA-
-------------ARKAAL--------------------ER-----LKEEG-------S-
KHLVKV-FK-P-----KK-------S-G-F--------K-----LQ---------PK---
------------------------------------------------------------
------EG----------------------T-------KAY-----------------KK
K--------------I---------------------------------------K-KML
------------------------------------------------------------
--------------------------
>348999_Schulz_GVMAG_S_1074260_36_000000000002
------------------------------------------------------------
-----------------MK-----------------------RP----------VR---D
P----------------------VT-RKY---------TIR-------------------
-G-----K------------TYPELFG-----S-REQVVNGTA------------YKTS-
-------G-------G---LTK----------------DQLV-M-N-R-W-GR-IVSAE-
-------------KHKTAKK------E------------KR-----LEKYG---------
-------YY-A-----KK-------G-K-F-----------GY-VK--------------
------------------------------------------------------------
-----GK-----------------------G-------TR------------------RK
G------------------------------------T-----------------R-RKR
E-----------------------------------------------------------
--------------------------
>349948_Schulz_GVMAG_S_1074260_58_000000000003
------------------------------------------------------------
---M-------------RK-----------------------RV----------DK----
S----------------------SD-GKY---------HIN-------------------
-G-----T------------AFDELIG-----T-RAKVLHGTA------------YKTS-
-------G-------G---LTK----------------HDIR-V-NKK-T-GR-IVSKK-
-------------RSDEARK------S------------RR-----LEKAG-------Y-
--------------KPKK-------G-K-F--------V-----LM---------RK---
------------------------------------------------------------
------TI----------------------R-------RTR-----------------K-
------------------------------------------------------------
------------------------------------------------------------
--------------------------
>350873_Schulz_GVMAG_S_1074262_51_000000000003
------------------------------------------------------------
-----------------MA-----------------------RF----------SK----
G----------------------SD-GLY---------HIK-------------------
-G-----A------------KYTFVKG-----S-RAQVWHGTA------------YETT-
-------G-------G---LRK----------------GDLK-M-N-K-H-GR-VVSTK-
-------------KSATAKK------D------------KR-----LEKAG---------
-------YF-T-----KK-------G-V-F-----------GF-VK----------KSS-
-S-------SKS---RKSRR--------------S-R-----------------------
------R-----------------------S-------RK------------------SK
K------------------------------------S-----------------R-K--
------------------------------------------------------------
--------------------------
>351028_Schulz_GVMAG_S_1074264_73_000000000001
------------------------------------------------------------
------------------------------------------------------------
------------------------------------------------------------
----------------------MQTFG-----S-RAEVFHGTA------------LKTT-
-------G-------G---LAK----------------SDLM-Q-D-K-Y-GR-IVSKA-
-------------ARKSAI--------------------ER-----MKREG-------K-
KALVKV-FK-P-----KK-------K-G-F--------G-----LQ---------PK---
------------------------------------------------------------
------EG----------------------T-------KKY-----------------KT
L--------------V---------------------------------------K-KML
------------------------------------------------------------
--------------------------
>351328_Schulz_GVMAG_S_1074330_19_000000000003
------------------------------------------------------------
------------------------------------------------------MK----
A----------------------DD-GKY---------HIN-------------------
-G-----T------------KFELLEG-----S-RAQVWHGTA------------YKTP-
-------G-------G---LLK----------------SNLM-M-N-K-H-GR-IVSKR-
-------------KHTTAKR------D------------KR-----LVKAG---------
-------FL-T-----KK-------G-K-F-----------GF-IK----------SSG-
-T----------------------------------------------------------
------R-----------------------S-------RK------------------AR
K-----------------------------------------------------------
------------------------------------------------------------
--------------------------
>351982_Schulz_GVMAG_S_1074330_31_000000000001
------------------------------------------------------------
------------------------------------------------------------
------------------------------------------------------------
------------------------MIG-----S-RAEVFHGNA------------DKTP-
-------G-------G---LAK----------------KDLM-M---K-D-GR-IVSKA-
-------------ASKAAK--------------------KS-----LKKNP-------KF
KAFIDL-AK-EK--AAKK-------G-A-F--------C-----LV---------PS---
------------------------------------------------------------
------KD----------------------T-------KTY-----------------KK
I--------------I---------------------------------------K-DNK
------------------------------------------------------------
--------------------------
>352257_Schulz_GVMAG_S_1074330_31_000000000006
------------------------------------------------------------
------------------------------------------------------------
------------------------------------------------------------
----------------------MKNIG-----S-RAEVFHGTA------------AKTP-
-------G-------G---LVK----------------KDLI-R-G-S-D-GR-IKSKA-
-------------ASCAAM--------------------DR-----MKREG-------N-
KAMTKV-FK-P-----KK-------N-G-F--------K-----LQ---------PK---
------------------------------------------------------------
------EG----------------------T-------KEY-----------------EK
K--------------I---------------------------------------K-KM-
------------------------------------------------------------
--------------------------
>352409_Schulz_GVMAG_S_1074330_49_000000000002
------------------------------------------------------------
------------------------------------------------------------
------------------------------------------------------------
---------------------MSKTFG-----S-RAEVFHGTA------------MKTT-
-------G-------G---LTA----------------KDLM-R-D-D-D-GR-IKSKS-
-------------ASMAAL--------------------ER-----MKNEG-------K-
SAMVNV-FK-P-----TG-------K-K-F--------K-----LQ---------PK---
------------------------------------------------------------
------KG----------------------T-------NAY-----------------KA
K--------------I---------------------------------------K-KMK
------------------------------------------------------------
--------------------------
>352969_Schulz_GVMAG_S_1074334_30_000000000012
------------------------------------------------------------
------------------------------------------------------------
------------------------------------------------------------
-----------------------MTEG-----S-RRQVFNGTA------------ERTS-
-------G-------G---LTK----------------KDLR-L-N-K-W-GR-IVSRA-
-------------ASKRAKK------E------------NR-----LEKNG-------F-
--------------FAKK-------G-E-F--------G-----VI---------HK---
------------------------------------------------------------
------D--------------------------------CK-----------------GK
S--------------E---------------------------------------K-KCR
STTGCKYVH----GKTRKYC------------------KTAKKM----------------
--------------------------
>352970_Schulz_GVMAG_S_1074334_30_000000000012
------------------------------------------------------------
---M-------------TK-----------------------KP----------VR----
Q----------------------LD-GFY---------HIK-------------------
-G-----K------------KWPELFG-----S-REQVHNGTA------------YKTG-
-------G-------G---LRK----------------SDIL-M-N-R-W-GR-IVSAK-
-------------KHKTAKQ------E------------KR-----LEKHG---------
-------FF-A-----KK-------G-R-F-----------GY-----------------
------------------------------------------------------------
------------------------------T-------LK------------------KK
------------------------------------------------------------
------------------------------------------------------------
--------------------------
>353585_Schulz_GVMAG_S_1074346_73_000000000001
------------------------------------------------------------
------------------------------------------------------------
------------------------------------------------------------
-----------------------MTVG-----S-RAEVFHGNA------------DRTA-
-------G-------G---LSK----------------KDLI-M---K-D-GR-IVSKS-
-------------ASKAAL--------------------KR-----MKKEG-------K-
KAMVKV-FK-P-----KK-------T-G-F--------K-----LQ---------PK---
------------------------------------------------------------
------VG----------------------T-------VEY-----------------EK
K--------------I---------------------------------------A-KMQ
------------------------------------------------------------
--------------------------
>353709_Schulz_GVMAG_S_1074346_73_000000000017
------------------------------------------------------------
------------------------------------------------------------
------------------------------------------------------------
----------------------MKNIG-----S-RAEVFHGTA------------AKTP-
-------G-------G---LVK----------------KDLI-R-G-G-D-GR-IKSKA-
-------------ASCAAI--------------------DR-----MKREG-------N-
KAMTKV-FK-P-----KK-------N-G-F--------K-----LQ---------PK---
------------------------------------------------------------
------EG----------------------T-------KEY-----------------EK
K--------------I---------------------------------------K-KM-
------------------------------------------------------------
--------------------------
>353812_Schulz_GVMAG_S_1085336_36_000000000011
------------------------------------------------------------
------------------------------------------------------------
------------------------------------------------------------
----------------------MQTFG-----S-RAEVFHGTA------------LKTT-
-------G-------G---LEK----------------KDLL-Q-D-K-Y-GS-IVSKV-
-------------ARESAL--------------------KR-----MKREG-------K-
KALVKV-FK-P-----KK-------K-G-F--------G-----LQ---------PK---
------------------------------------------------------------
------EG----------------------T-------KKY-----------------KT
L--------------I---------------------------------------K-KML
------------------------------------------------------------
--------------------------
>353974_Schulz_GVMAG_S_1085336_36_000000000008
------------------------------------------------------------
------------------------------------------------------------
------------------------------------------------------------
----------------------MQTFG-----S-RAEVFHGTA------------MKTT-
-------G-------G---LTK----------------SDLT-Q-D-K-Y-GA-IISKA-
-------------ARKAAL--------------------AR-----MKAEG-------K-
QHLVKV-FK-P-----KK-------K-G-F--------G-----LQ---------PK---
------------------------------------------------------------
------EG----------------------T-------KKY-----------------KT
L--------------V---------------------------------------K-KML
------------------------------------------------------------
--------------------------
>355029_Schulz_GVMAG_S_1092152_17_000000000002
------------------------------------------------------------
------------------------------------------------------------
------------------------------------------------------------
--------------------MYATAEG-----S-RAEVYHGAA------------KHTP-
-------G-------G---LVK----------------KDLT-Q-D-K-Y-GN-IKSKA-
-------------AIAAAK--------------------KR-----MKKEG-------T-
SAMVKV-FK-P----AKK-------G-D-F--------K-----LA---------PK---
------------------------------------------------------------
------KG----------------------T-------KKY-----------------KT
L--------------V---------------------------------------K-KMK
------------------------------------------------------------
--------------------------
>355647_Schulz_GVMAG_S_1093511_40_000000000014
------------------------------------------------------------
---M-------------VK-----------------------RH----------DR----
K----------------------PD-GKY---------HIG-------------------
-N-----Q------------KYDMLEG-----S-RAQVWHGTA------------HQTP-
-------G-------G---LKK----------------SDLK-M-H-N---GR-LVSRK-
-------------KSELAKT------Q------------KH-----LSGHL---------
----------Q-----PK-----GSG-V-F-----------GT-VT----------KKGR
-------------------K----------------------------------------
------RG----------------------T-------RK------------------RK
G------------------------------------S-----------------R-RK-
------------------------------------------------------------
--------------------------
>355768_Schulz_GVMAG_S_1093511_60_000000000002
------------------------------------------------------------
-----------------MK-----------------------RP----------VR---D
P----------------------IT-NNY---------TIR-------------------
-G-----K------------SYPELFG-----S-REQVINGTA------------YKTT-
-------G-------G---LAK----------------DQLV-M-N-K-W-GR-IVSAE-
-------------KHKTAKK------E------------QR-----LEKHG---------
-------YY-A-----KK-------G-R-F-----------GY-VK--------------
------------------------------------------------------------
-----GK-----------------------G-------TR------------------KK
G------------------------------------T-----------------R-KKR
D-----------------------------------------------------------
--------------------------
>355769_Schulz_GVMAG_S_1093511_60_000000000002
------------------------------------------------------------
------------------------------------------------------------
------------------------------------------------------------
-M-----H------------VFKETVG-----S-RAEVFHGTA------------KHTS-
-------G-------G---LEK----------------SDLL-K-N-K-W-GR-IVSAK-
-------------KHKTAKK------E------------KR-----LQKAG---------
-------YF-T-----KK-------G-E-F-----------GA-VK----------R---
-------------------K----------------------------------------
------------------------------T-------TK------------------RR
------------------------------------TT-----------------N-KKK
------------------------------------------------------------
--------------------------
>355951_Schulz_GVMAG_S_1096102_67_000000000002
------------------------------------------------------------
---M-------------VK-----------------------RH----------DK----
G----------------------HD-GKY---------HIG-------------------
-S-----H------------TYDKLEG-----S-RAQVWHGTA------------YKTS-
-------G-------D---LKK----------------SDLK-M-H-N---GR-IVSKK-
-------------KSELAKS------Q------------KH-----LKNHL---------
----------Q-----PR-----GSG-V-F-----------GT-VG----------KKGK
KG-----------------K----------------------------------------
------RG----------------------T-------RK------------------RK
G------------------------------------S-----------------R-KR-
------------------------------------------------------------
--------------------------
>357084_Schulz_GVMAG_S_1096109_48_000000000003
------------------------------------------------------------
-----------------MR----------------------------------HTK----
G----------------------KD-GKY---------RIA-------------------
-G-----VG-----------VFEMLVG-----S-RAQVAHGTA------------YKTSY
-------GAVKPRGDA---LTK----------------KDIK-K-N-K-H-GR-YVSKA-
-------------KSSKGKTL-----------------LKR-----LHRKG---------
-------YY-T-----RK-------G-K-F-----------GA-VR----------KTQR
RS-----TRGRA-RGTRRKKY-------------SWRRH------------------PIA
GIKWEDRG------------------------------RR--------------GRFTTK
P------------------------------------S----------------WR-RRR
------------------------------------------------------------
--------------------------
>357863_Schulz_GVMAG_S_1102105_80_000000000015
------------------------------------------------------------
-----------------MRN-------------------GE-RK----------KK----
H----------------------SD-GMY---------HIH-------------------
-G-----N------------KYEQLCG-----S-RAQVWHGTA------------YKTD-
-------GT-----PG---LKK----------------HDIL-M-N-K-W-GR-IVSKK-
-------------KHNTAKK------E------------KR-----LEKHG---------
-------FF-A-----KK-------G-K-F-----------GV-VK----------KD--
-----------------SNK--------------N-R-----------------------
------------------------------T-------KR------------------KN
K------------------------------------T-----------------K-KK-
------------------------------------------------------------
--------------------------
>360775_Schulz_GVMAG_S_1102114_126_000000000005
------------------------------------------------------------
------------------------------------------------------------
------------------------------------------------------------
------------------------MIG-----S-RAQVFHGTA------------DKTA-
-------G-------G---LTT----------------KELM-L-DPK-D-GQ-IKSVA-
-------------AQQAAL--------------------AR-----MKKEG-------K-
KHLTSV-FK-V-----KD-------G-K-F--------K-----LQ---------PK---
------------------------------------------------------------
------EG----------------------T-------KAY-----------------KK
L--------------I---------------------------------------K-KM-
------------------------------------------------------------
--------------------------
>361817_Schulz_GVMAG_S_1102238_66_000000000002
------------------------------------------------------------
---M-------------VK-----------------------RH----------DR----
K----------------------AD-GKY---------HIG-------------------
-N-----Q------------TYDMLEG-----S-RAQVWHGTA------------HETA-
-------G-------G---LKK----------------VELK-M-H-N---GR-LVSRK-
-------------KSDLAKS------Q------------KH-----LSGHL---------
----------Q-----PK-----GSG-V-F-----------GT-VT----------KKGK
KA-----------------K----------------------------------------
------RG----------------------T-------RK------------------RK
G------------------------------------T-----------------R-RK-
------------------------------------------------------------
--------------------------
>362568_Schulz_GVMAG_S_1102244_53_000000000015
------------------------------------------------------------
-----------------MA-----------------------RF----------SK----
G----------------------SD-GKY---------NIK-------------------
-G-----K------------KFELVTG-----S-RAQVWHGTA------------YETT-
-------G-------G---LTK----------------SKLH-K-N-K-A-GR-IVSAS-
-------------KFKSAKK------E------------KR-----LVKAG---------
-------YV-T-----KK-------G-K-F-----------GF-VK----------KQTK
-----------------K-R----------------------------------------
------------------------------G-------KK--------------------
------------------------------------------------------------
------------------------------------------------------------
--------------------------
>364035_Schulz_GVMAG_S_1103007_57_000000000003
------------------------------------------------------------
------------------------------------------------------------
------------------------------------------------------------
-----------------------MTVG-----S-RAQVFHGTV------------NKTT-
-------G-------G---LEK----------------KDLM-K-N-K-H-GR-IVSVR-
-------------KHKTAKK------E------------NR-----LKKAG---------
-------YF-T-----KK-------G-E-F-----------GS-FV----------K---
------------------PK----------------------------------------
------------------------------T-------KK------------------NK
-------------------------------------T-----------------M-KKM
KMKK----------Q---------------------------------------------
--------------------------
>364435_Schulz_GVMAG_S_1103008_47_000000000015
------------------------------------------------------------
------------------------------------------------------------
------------------------------------------------------------
----------------------MKNKG-----S-RREVFNSTA------------RSTT-
-------G-------G---LEK----------------KDLL-K-N-K-Y-GR-IVSRK-
-------------KHISATK------E------------KR-----LVKFG---------
-------YG-S-----KK-------G-K-F-----------GF-VKI-------------
----------------NSKK--------------P-K-----------------------
-----AK-----------------------K-------SK------------------AK
Q------------------------------------T-----------------R-KR-
------------------------------------------------------------
--------------------------
>364465_Schulz_GVMAG_S_1103008_47_000000000014
------------------------------------------------------------
-----------------MA-----------------------RF----------SK----
S----------------------AD-GMY---------HIK-------------------
-G-----K------------KYVQVQG-----S-RAQVWHGTA------------YETT-
-------G-------G---LTR----------------SHIK-M-N-K-H-GR-IVSTK-
-------------KSATAKK------D------------KR-----LEKAG---------
-------YF-T-----KK-------G-K-F-----------GF-VK----------RDG-
-----------------SKK--------------S-R-----------------------
------K-----------------------S-------RK------------------SR
K------------------------------------S-----------------R-K--
------------------------------------------------------------
--------------------------
>365047_Schulz_GVMAG_S_1103012_103_000000000012
------------------------------------------------------------
-----------------MM-----------------------NN----------TK----
Q----------------------SD-GKY---------HIQ-------------------
-G-----K------------TFDELIG-----S-RAKVYHGTA------------YKTT-
-------G-------G---LRK----------------CDLL-Q-N-K-N-GR-FVSLK-
-------------KHKTAKK------E------------NR-----LVKAG---------
-------YV-T-----QK-------G-K-F-----------GS-VKKS-------GVAKK
SS-------SK----KRSAK--------------KSR-----------------------
------------------------------S-------KK------------------NR
S------------------------------------Q-----------------KRK--
------------------------------------------------------------
--------------------------
>366183_Schulz_GVMAG_S_3300000115_46_000000000008
------------------------------------------------------------
-----------------MQ-----------------------------------------
------------------------------------------------------------
---------------------LKQTTG-----S-RAQVMHGTA------------KKTS-
-------G-------G---LTK----------------SQLK-Y-N-K-Q-GK-IVSRK-
-------------ASALAKK------N------------NR-----LVKAG---------
-------YK-T-----QK-------G-V-F-----------GS-----------------
------------------------------------------------------------
-----GK-------------------------------MR-----------------GGG
SFPI--------------------------------------------------------
------------------------------------------------------------
--------------------------
>366271_Schulz_GVMAG_S_3300000115_46_000000000009
------------------------------------------------------------
-----------------MV-----------------------------------------
------------------------------------------------------------
---------------------DQKSXG-----S-RAQVMHGNA------------RKTS-
-------G-------G---LTK----------------KQLK-Y-N-K-Q-GK-IVSRK-
-------------ASALARK------N------------NR-----LVKAG---------
-------YV-T-----KK-------G-V-F-----------W------------------
------------------------------------------------------------
------------------------------------------------------------
------------------------------------------------------------
------------------------------------------------------------
--------------------------
>366631_Schulz_GVMAG_S_3300000115_46_000000000007
------------------------------------------------------------
-----------------MS-----------------------------------------
------------------------------------------------------------
---------------------SKQITG-----T-RAQVMHGTA------------NKTS-
-------G-------G---LTK----------------SQLK-Y-N-K-Q-GK-IVSRK-
-------------ASALATK------N------------NR-----LVKAG---------
-------YV-T-----TK-------G-V-F-----------GI-----------------
------------------------------------------------------------
-----VK-------------------------------TR-----------------GGN
RFEL-----------------------------GNKPQ-----------------Q-KYI
NMIK----------------------------------KKTIQI----------------
--------------------------
>366768_Schulz_GVMAG_S_3300000115_46_000000000015
------------------------------------------------------------
-----------------MS-----------------------------------------
------------------------------------------------------------
---------------------VNKSIG-----S-RAQVMHGNA------------NKTS-
-------G-------G---LTK----------------KHFK-Y-N-K-Q-GK-IVSRK-
-------------ASALAKK------N------------NR-----LVKTG---------
-------YV-T-----KK-------G-V-F-----------GN-----------------
------------------------------------------------------------
-----RM-------------------------------MK-----------------GGG
------------------------------------------------------------
------------------------------------------------------------
--------------------------
>368933_Schulz_GVMAG_S_3300000929_49_000000000003
------------------------------------------------------------
---M-------------VK-----------------------KH----------MK----
A----------------------AD-GLY---------HIK-------------------
-S-----H------------KYSMLEG-----S-RAQVWHQTA------------FKTP-
-------G-------G---LEK----------------HQLM-M-N-K-N-GR-IVSRK-
-------------KHATAKK------E------------KR-----LEKAG---------
-------YK-T-----RK-------G-T-F-----------GS-IK----------VG--
-T-------KKS-----SKG--------------S-R-----------------------
------K-----------------------S-------RK------------------SR
K------------------------------------S-----------------R-K--
------------------------------------------------------------
--------------------------
>371043_Schulz_GVMAG_S_3300004097_149_000000000013
------------------------------------------------------------
---M-------------VR-----------------------RT----------RKS-KR
G----------------------AN-GKY---------RMN-------------------
-G-----K------------SFDMLVG-----S-RAQVMNGTA------------YKTTY
GAVKPK-G-------D--ALTK----------------THLK-Y-N-K-H-GR-IVSKT-
-------------KSAKKGK------L-----------LAQ-----LRRAG---------
-------YT-T-----QK-------G-K-F-----------GA-V--------------K
LN---------------G-R----------------------------------------
------K-----------------------T-------RK------------------VK
KS--------------------------RRKGRRCRHK---------------SGKLKGK
FKKC--------------------------------------------------------
--------------------------
>372328_Schulz_GVMAG_S_3300006565_14_000000000007
------------------------------------------------------------
------------------------------------------------------------
------------------------------------------------------------
---------------------MDKTFG-----S-RAEVWHCAA------------LKTT-
-------G-------G---LKR----------------KDLV-Q-D-K-Y-GK-IVSKT-
-------------ARKSAI--------------------AR-----MEREG-------K-
KALVKV-FK-P-----KK-------N-G-F--------K-----LQ---------PK---
------------------------------------------------------------
------EG----------------------T-------KSY-----------------EN
K--------------I---------------------------------------K-KML
------------------------------------------------------------
--------------------------
>375120_Schulz_GVMAG_S_3300010312_35_000000000001
------------------------------------------------------------
---M-------------VK-----------------------RH----------DK----
K----------------------PD-GKY---------HIG-------------------
-N-----H------------KYDMLEG-----S-RAQVWHGTA------------HQTS-
-------G-------G---LKR----------------DDLK-M-H-R---GR-IVSKR-
-------------KSEIAKT------Q------------KH-----LAGHL---------
----------Q-----PK-----GSG-V-F-----------GT-VT----------KKGK
-------------------K----------------------------------------
------HG----------------------T-------KK------------------RR
R------------------------------------T-----------------N-KK-
------------------------------------------------------------
--------------------------
>377934_Schulz_GVMAG_S_3300010354_249_000000000013
------------------------------------------------------------
------------------------------------------------------------
-----------------------MD-NYY---------HIA-------------------
-G-----R------------RWSNLFG-----S-REQVYNGTA------------YKTA-
-------G-------N---LTK----------------KDLF-F-N-K-N-GR-IVSAK-
-------------KHKTASI------E------------RR-----LEKHG---------
-------YF-A-----RK-------G-R-F-----------GY-VR----------KTQK
------------------------------------K-----------------------
------------------------------S-------KE------------------DF
------------------------------------------------------------
------------------------------------------------------------
--------------------------
>377936_Schulz_GVMAG_S_3300010354_249_000000000013
------------------------------------------------------------
---M-------------HT-----------------------R-----------------
H----------------------ED-GKY---------HIS-------------------
-G-----H------------IYSELEG-----S-RAQVYHGTA------------FRTS-
-------G-------G---LTK----------------KDIR-M-N-K-F-GR-LVSKA-
-------------KSIKAKK------D------------NR-----LEKNG-------F-
--------------FASK-------G-S-F--------G-----VV---------KV---
------------------------------------------------------------
------DP----------------------A-------ACK-----------------GK
S--------------A---------------------------------------K-KCR
SSGKCKYVS----GKTRKYC------------------RKA-------------------
--------------------------
>379358_Schulz_GVMAG_S_3300010368_72_000000000004
------------------------------------------------------------
-----------------MK-----------------------RP----------QR----
Q----------------------GD-GRY---------HIH-------------------
-G-----K------------TYKKLRG-----T-RREVWNGTS------------YRT--
--------Q------G--LLTR----------------DELM-QPK-K-N-GR-IVSRK-
-------------KHEQAKT------N------------NN-----LVKSG---------
-------WKLA-----SK-------G-K-F-----------GA-QR----------TD--
------------------------------------------------------------
-----GK-------------------------------SK------------------SR
K------------------------------------S-----------------R-KSR
GKGKK-------------------------------------------------------
--------------------------
>380727_Schulz_GVMAG_S_3300011013_78_000000000005
------------------------------------------------------------
---M-------------VK-----------------------RI----------TK----
Q----------------------SD-GSY---------HVK-------------------
-G-----KK------------FPVLEG-----S-RAQVHHGTA------------YKTS-
-------G-------G---LTK----------------LNLM-K-N-K-S-GR-IVSLK-
-------------KHKTAKK------D------------RR-----LVKAG---------
-------YC-T-----RK-------G-H-F-----------GA-IKCK---TLKKRRSTR
---------------GYRKG--------------TPSK----------------------
--THPGR-----------LD--------FTT-------KK------------------GD
KVF----------------------------------H-----------------R-KGH
YVRKSRKP----------------------------YMK---------------------
--------------------------
>381004_Schulz_GVMAG_S_3300012919_55_000000000007
------------------------------------------------------------
------------------------------------------------------MV----
E----------------------FK-----------------------------------
-------K----------------TFG-----S-RAEVFHGNA------------KKTT-
-------G-------G---LMK----------------KDLI-K-N-K-H-GE-IVSKK-
-------------KHLTAKK------E------------KR-----LEKHG---------
-------YF-A-----KK-------G-K-F-----------GY-VK----------KDGK
-----------------R-K--------------TVKK----------------------
------------------------------T-------KK------------------NK
S------------------------------------S-----------------K-KRK
G-------------------------------------KGK-K-----------------
--------------------------
>383030_Schulz_GVMAG_S_3300012919_72_000000000011
------------------------------------------------------------
---M-------------VK-----------------------RA----------SK----
H----------------------SD-GMY---------HVK-------------------
-G-----K------------TYKVLKG-----S-RAAVWHETA------------YKTS-
-------G-------G---LVK----------------SDLV-K-N-N-R-GR-IVSKS-
-------------KHNKMKT------EK----------GSR-----FRKAG---------
-------FTLA-----TK-------G-K-W-----------GP-KKFLR------GQTKS
-----------------MGR----------------------------------------
--------------------------------------SR------------------SR
T------------------------------------A-----------------K-KRR
SV----------------------------------------------------------
--------------------------
>383347_Schulz_GVMAG_S_3300012952_63_000000000005
------------------------------------------------------------
------------------------------------------------------MK----
G----------------------SD-GKY---------HIS-------------------
-G-----M------------VFEILIG-----S-RAQVHHGTA------------YKTS-
-------G-------G---LKR----------------KDLK-K-N-K-H-GK-IVSRA-
-------------KSSKGAQ------M-----------LKR-----LTSKG---------
-------YH-T-----RK-------G-Q-F-----------GY-VK----------KDGK
GH-HKRHHKRKG---RGTRK----------------------------------------
------R-----------------------K-------RS-------------------R
KVHSIR---G-------VRWEDRAFGTGRFARKP-SYK-----------------KRSRR
RR----------------------------------------------------------
--------------------------
>384064_Schulz_GVMAG_S_3300013195_8_000000000005
------------------------------------------------------------
------------------------------------------------------------
------------------------------------------------------------
--------------------MYAVAEG-----S-RAEVFHGTA------------KHTA-
-------G-------G---LVK----------------KDLV-Q-D-K-Y-GN-IKSKA-
-------------AVAAAK--------------------KR-----MKKEG-------A-
SAMVKV-FK-P----AKK-------G-D-F--------K-----LA---------PK---
------------------------------------------------------------
------KG----------------------T-------KKY-----------------KT
L--------------I---------------------------------------K-KMK
------------------------------------------------------------
--------------------------
>384952_Schulz_GVMAG_S_403982_53_000000000002
------------------------------------------------------------
------------------------------------------------------------
------------------------------------------------------------
----------------------MQTFG-----S-RAEVFHGTA------------LKTT-
-------G-------G---LEK----------------KDLL-Q-D-K-Y-GS-IVSKA-
-------------ARESAL--------------------KR-----MKREG-------K-
KALVKV-FK-P-----KK-------K-G-F--------G-----LQ---------PK---
------------------------------------------------------------
------EG----------------------T-------KKY-----------------KT
L--------------I---------------------------------------K-KML
------------------------------------------------------------
--------------------------
>385086_Schulz_GVMAG_S_403982_53_000000000013
------------------------------------------------------------
------------------------------------------------------------
------------------------------------------------------------
----------------------MQTFG-----S-RAEVFHGTA------------MKTT-
-------G-------G---LTK----------------SDLT-Q-D-K-Y-GA-IISKA-
-------------ARKAAL--------------------AR-----MKSEG-------K-
QHLVKV-FK-P-----KK-------S-G-F--------G-----LQ---------PK---
------------------------------------------------------------
------EG----------------------T-------KKY-----------------KT
L--------------V---------------------------------------K-KML
------------------------------------------------------------
--------------------------
>385923_Schulz_GVMAG_S_405408_30_000000000001
------------------------------------------------------------
------------------------------------------------------------
------------------------------------------------------------
----------------------MQTFG-----S-RAEVFHGTA------------LKTT-
-------G-------G---LEK----------------KDLI-Q-D-K-Y-GS-IVSKA-
-------------ARESAL--------------------KR-----MKREG-------K-
KALVKV-FK-P-----KK-------K-G-F--------G-----LQ---------PK---
------------------------------------------------------------
------EG----------------------T-------KKY-----------------KT
L--------------V---------------------------------------K-KML
------------------------------------------------------------
--------------------------
>385983_Schulz_GVMAG_S_405408_30_000000000010
------------------------------------------------------------
------------------------------------------------------------
------------------------------------------------------------
----------------------MQTFG-----S-RAEVFHGTA------------MKTT-
-------G-------G---LTK----------------SDLT-Q-D-K-Y-GA-IISKA-
-------------ARKAAL--------------------AR-----MKAEG-------K-
QHLVKV-FK-P-----KK-------K-G-F--------G-----LQ---------PK---
------------------------------------------------------------
------EG----------------------T-------KKY-----------------KT
L--------------V---------------------------------------K-KML
------------------------------------------------------------
--------------------------
>386324_Schulz_GVMAG_S_ERX555907_102_000000000002
------------------------------------------------------------
-----------------MP------------------------R----------KQ----
V----------------------FK-----------------------------------
-------K----------------TFG-----S-RAEVFHGTA------------KKTT-
-------G-------G---LSK----------------KDLV-K-N-K-H-GD-IVSKK-
-------------KHMTAKK------E------------KR-----LEKHG---------
-------YF-A-----KK-------G-K-F-----------GY-VK----------KNMK
-----------------ASK--------------STKN----------------------
------K-----------------------T-------VK------------------RT
A------------------------------------K-----------------KGKGK
G-------------------------------------KR--------------------
--------------------------
>387993_Schulz_GVMAG_S_ERX555907_94_000000000001
------------------------------------------------------------
------------------------------------------------------------
------------------------------------------------------------
----------------------MKTVG-----S-RAEVWHGNA------------KRTS-
-------G-------G---LTK----------------ADLF-Q-G-R-D-GR-IKSKK-
-------------ASKLAKK------N------------NQ-----LEKAG---------
-------WG-V-----KK-------G-Q-F-----------GA-IRLD-------EEGER
---------------RTPR------------RTGSARRTGSARRA------------DAR
RTG--SA-------------------------------RR-----------------ADA
RRT--G---S-----------------ARRADARRTGS-----------------A-RRA
DARRTGSA-----------------------RR-ADARRTGSARRARR------------
--------------------------
>388423_Schulz_GVMAG_S_ERX555913_37_000000000001
------------------------------------------------------------
------------------------------------------------------MK----
S----------------------ED-GLY---------HIK-------------------
-G-----K------------KYQFLTG-----A-RRQVWYGTA------------YKTE-
-------G-------G---LTK----------------ADLH-Y-N-K-H-GR-IVSKK-
-------------KFNTAKK------E------------KR-----LQKFG---------
-------FF-T-----KK-------G-K-F-----------GY-VK----------KD--
------------------KK--------------S-------------------------
------S-----------------------K-------KK------------------TQ
K------------------------------------K-----------------R----
------------------------------------------------------------
--------------------------
>388699_Schulz_GVMAG_S_ERX555913_37_000000000017
------------------------------------------------------------
---M-------------VK-----------------------RV----------DK----
S----------------------PD-GKY---------HVK-------------------
-G-----K------------KYEMLYG-----S-RAQVWHGTA------------YKTA-
-------G-------G---LTK----------------DKIM-M-N-K-H-GR-VVSRK-
-------------KHNTAKK------E------------KR-----LEKAG---------
-------YK-T-----KK-------G-Q-F-----------GS-FK----------VG--
------------------------------------------------------------
------K-----------------------D-------KK-----------------AKK
G------------------------------------T-----------------R-KRR
------------------------------------------------------------
--------------------------
>389708_Schulz_GVMAG_S_ERX555917_56_000000000001
------------------------------------------------------------
---M-------------VK-----------------------RV----------DK----
S----------------------PD-GKY---------HVK-------------------
-G-----K------------KYEMLYG-----S-RAQVWHGTA------------YKTA-
-------G-------G---LTK----------------DKIM-M-N-K-H-GR-VVSRK-
-------------KHNTAKK------E------------KR-----LEKAG---------
-------YK-T-----KK-------G-Q-F-----------GS-FK----------VG--
------------------------------------------------------------
------K-----------------------D-------KK-----------------AKK
G------------------------------------T-----------------R-KRR
------------------------------------------------------------
--------------------------
>390111_Schulz_GVMAG_S_ERX555926_38_000000000008
------------------------------------------------------------
----------------------------------------M-GH----------SK----
H----------------------SD-GLY---------HIK-------------------
-G-----K------------KYPVLVG-----S-RRMVFNGTA------------FKTP-
-------G-------G---LTK----------------DKLL-M-N-K-H-GR-IVSKS-
-------------KHSTAKK------E------------KR-----LEKAG---------
-------FK-P-----KK-------G-T-F-----------KA-FK----------KSDA
---------------K--------------------------------------------
---------------------------------------K------------------TR
R--------------------------------------------------------RKS
KKGGA----------GV---------------------ENG-AKYIYGF-----------
--------------------------
>390614_Schulz_GVMAG_S_ERX555935_167_000000000002
------------------------------------------------------------
-----------------MV-----------------------------------------
------------------------------------------------------------
---------------------FQQTIG-----S-RAQVMNGTA------------EKTS-
-------G-------G---LKK----------------KDLK-Y-N-S-Q-GR-IVSVK-
-------------KSRSAKK------E------------KR-----LKKAG---------
-------WT-Y-----KK-------G-E-F-----------GA-IKIE-------QKS--
---------------PKKRG----------------------------------------
-----SK-------------------------------KK-----------------GSK
KK-------G---------------------------S-----------------K-KKK
------------------------------------------------------------
--------------------------
>391948_Schulz_GVMAG_S_ERX555947_63_000000000009
------------------------------------------------------------
-----------------MV-----------------------------------------
------------------------------------------------------------
---------------------FDLTIG-----S-RAQVMNGTA------------EKTS-
-------G-------G---LKK----------------KDLK-Y-N-K-Q-GR-IVSAK-
-------------KSRSAKK------E------------QR-----LKKAG---------
-------WT-H-----KK-------G-E-F-----------GA-IKVE-------QKS--
---------------PKKRS----------------------------------------
-----SK-------------------------------KK-----------------GSK
K------------------------------------------------------K-KK-
------------------------------------------------------------
--------------------------
>392236_Schulz_GVMAG_S_ERX555947_70_000000000012
------------------------------------------------------------
------------------------------------------------------------
------------------------------------------------------------
----------------------MDTYG-----T-RARVWRRTA------------KKTR-
-------G-------G---LTR----------------KDLK-K-N-K-W-GR-IVSKK-
-------------QSLRAKK------E------------QR-----LKKAG---------
-------YY-T-----QK-------G-K-F-----------GA-VKRP------------
------------------------------------------------------------
-----VK-------------------------------TK-----------------KK-
-----------------------------------KQS-----------------K-KKQ
SK----------------------------------------------------------
--------------------------
>393772_Schulz_GVMAG_S_ERX555964_61_000000000001
------------------------------------------------------------
-----------------MK-----------------------RP----------VR----
G----------------------ED-GTY---------TIK-------------------
-G-----K------------KYENLFG-----S-RQQVMYGTA------------YKTS-
-------G-------E---LTK----------------KDLM-M-N-K-W-GR-IVSAK-
-------------KHKTAKK------E------------KR-----LEKAG---------
-------YF-A-----KK-------G-K-F-----------GF-VK----------KSVK
------------------------------------K-----------------------
------------------------------T-------KR------------------KS
K------------------------------------N-----------------K-K--
------------------------------------------------------------
--------------------------
>394498_Schulz_GVMAG_S_ERX555965_48_000000000005
------------------------------------------------------------
----------------------------------------M-GH----------SK----
G----------------------SD-GFY---------HIK-------------------
-G-----Q------------KFAVLVG-----S-RRMVFNGTA------------YKTP-
-------G-------G---LTK----------------NKLM-M-N-K-H-GR-IVSKA-
-------------KHATAKK------E------------KR-----LEKAG---------
-------FK-P-----KK-------G-T-F-----------KA-FK----------KSDA
---------------K--------------------------------------------
---------------------------------------K------------------TR
R--------------------------------------------------------RKN
------------------------------------------------------------
--------------------------
>395059_Schulz_GVMAG_S_ERX555967_113_000000000005
------------------------------------------------------------
-------------------------------------------------------M----
G----------------------AK-----------------------------------
-------K----------------TFG-----S-RAEVFHGTA------------KKTS-
-------G-------G---LIK----------------KDLL-R-N-K-H-GA-IVSKK-
-------------KYFTAKK------E------------RR-----LERHG---------
-------YF-A-----KK-------G-K-F-----------GY-VK----------KAIT
-----------------A-K--------------KGKK----------------------
------------------------------A-------KK------------------AK
K------------------------------------V-----------------K-KGK
N-------------------------------------KTK-KNKTKKN-----------
--------------------------
>396425_Schulz_GVMAG_S_ERX555967_140_000000000014
------------------------------------------------------------
-----------------MA-----------------------KT----------PK----
------------------------------------------------------------
-------Q------------RF----G-----S-KAQVMYGTA------------LMTT-
-------GR----------LKK----------------GDLK-Y-N-K-R-GR-IVSKK-
-------------RSARAKR------E------------KR-----LERAG---------
-------YK-T-----KK-------G-V-F-----------GA-IK----------K---
------------------------------------------------------------
------DES---------------------S-------KK-----------------RSR
R------------------------------------R-----------------RSRKK
------------------------------------------------------------
--------------------------
>397005_Schulz_GVMAG_S_ERX555967_67_000000000011
------------------------------------------------------------
---M-------------VK-----------------------RH----------QK----
K----------------------AD-GKY---------HVK-------------------
-G-----K------------KYSILVG-----S-RAQVMHGNA------------YKTT-
-------G-------G---LTK----------------SNLK-M-N-K-H-GR-VVSRK-
-------------KSTKARK------D------------KR-----LEKAG---------
-------YF-T-----RK-------G-K-F-----------GA-VK----------KT--
-----------------AKK--------------T-------------------------
--------------------------------------RK------------------VR
R------------------------------------K-----------------R-R--
------------------------------------------------------------
--------------------------
>397041_Schulz_GVMAG_S_ERX555967_67_000000000006
------------------------------------------------------------
---M-------------TK-----------------------RV----------RK----
S----------------------ED-GKY---------HIS-------------------
-G-----K------------SYVILKG-----S-RAQVWHGTA------------YKTT-
-------G-------G---LTK----------------KDLK-M-N-K-N-GR-VVSLS-
-------------KHNYEKK------R------------DR-----LAEHG-------I-
--------------KAKK-------G-K-F--------G-----PG---------NA---
------------------------------------------------------------
------TA----------------------K-------GTK-----------------KK
M--------------S---------------------------------------S-RKR
GSNKSR-------GKR--------------------------------------------
--------------------------
>397279_Schulz_GVMAG_S_ERX555967_69_000000000004
------------------------------------------------------------
-----------------MK-----------------------RV----------HK----
S----------------------AD-GKY---------HIA-------------------
-G-----K------------KYHVLVG-----S-RAQVHHGTA------------YKTT-
-------G-------G---LKS----------------GDLM-M-N-K-H-HR-IVSRK-
-------------KHATAKR------E------------KR-----LEKAG---------
-------YK-P-----KK-------G-K-F-----------VL-MR----------KGSK
-T-------RSA---RGSRK--------------G-K-----------------------
------R-----------------------T-------RR------------------RR
S------------------------------------S-----------------R-RRR
------------------------------------------------------------
--------------------------
>398288_Schulz_GVMAG_S_ERX555976_100_000000000018
------------------------------------------------------------
------------------------------------------------------------
------------------------------------------------------------
----------------------MQTFG-----S-RAEVFHGTA------------LKTT-
-------G-------G---LTK----------------SDLT-Q-D-K-Y-GK-IVSKA-
-------------ARKAAL--------------------AR-----MKEEG-------K-
QHLVKV-FK-P-----KK-------T-G-F--------K-----LQ---------PK---
------------------------------------------------------------
------EG----------------------T-------KKY-----------------KT
L--------------I---------------------------------------K-KM-
------------------------------------------------------------
--------------------------
>398891_Schulz_GVMAG_S_ERX555999_24_000000000011
----------------------------MY-W-------------------------LYI
MANH-------------NK-----------------------TV----------------
------------------------------------------------------------
-----------------------KVIG-----S-RAQVFHGNA------------NETS-
-------G-------G---LEK----------------KDLK-L-N-K-F-GR-IVSKK-
-------------ASRTAKR------KK--------S-IRR-----LTREG-------Y-
--------------KAKK-------G-E-F--------K-----LF---------EK---
------------------------------------------------------------
------K-----------------------------------------------------
------------------------------------------------------------
------------------------------------------------------------
--------------------------
>399258_Schulz_GVMAG_S_ERX556003_78_000000000002
------------------------------------------------------------
------------------------------------------------------------
------------------------------------------------------------
----------------------MKTIG-----S-RAEVFHGNA------------DHTS-
-------G-------G---LRK----------------KDLI-Q-G-E-D-GR-IKSKA-
-------------ASCSAL--------------------IR-----MKREG-------K-
KALVKV-FK-P-----AK-------S-G-F--------K-----LQ---------PR---
------------------------------------------------------------
------EG----------------------T-------KEY-----------------AK
K--------------I---------------------------------------K-KM-
------------------------------------------------------------
--------------------------
>399923_Schulz_GVMAG_S_ERX556019_29_000000000001
------------------------------------------------------------
---M-------------VK-----------------------RV----------NK----
H----------------------SD-GMY---------HIS-------------------
-G-----K------------TYKVLKG-----S-RAAVWHETA------------FKTS-
-------G-------G---LEK----------------KDLV-K-N-N-R-GR-IVSKS-
-------------KHNKMKT------EK----------GSR-----FRKAG---------
-------YELA-----KR-------G-K-W-----------GP-RRFLR------DKTLT
-----------------ARK----------------------------------------
--------------------------------------NK------------------SR
T------------------------------------V-----------------K-KRT
V-----------------------------------------------------------
--------------------------
>400626_Schulz_GVMAG_S_ERX556019_34_000000000016
------------------------------------------------------------
-----------------MK-----------------------KP----------MK----
Q----------------------QD-GMY---------HIK-------------------
-G-----K------------KFPVLMG-----T-RAQVHHGTA------------YKTP-
-------G-------G---LTK----------------DKLV-M-N-K-H-GR-IVSKV-
-------------KHITAKK------E------------KR-----LEKAG---------
-------YF-T-----KK-------G-K-F-----------GF-VK----------KD--
-----------------VKK--------------S-------------------------
--------------------------------------RK------------------NK
K------------------------------------T-----------------K-K--
------------------------------------------------------------
--------------------------
>401439_Schulz_GVMAG_S_ERX556022_25_000000000001
------------------------------------------------------------
-----------------MA-----------------------KY----------TK----
-----------------------TN-GLY---------HING------------------
QT----FKN---------------LVG-----K-RAQVWHGTA------------YKTS-
-------G-------G---LKK----------------KDLY-Q-N-K-N-GR-IVSKK-
-------------KHETAKK------E------------KR-----LLKHG---------
-------YG-T-----KK-------G-K-F-----------GA-VRV---------KPHS
-----------------SSK----------------------------------------
------K-----------------------S-------SK------------------RK
S------------------------------------K-----------------K-KAH
TIG---------------------------------------------------------
--------------------------
>401828_Schulz_GVMAG_S_ERX556028_72_000000000002
------------------------------------------------------------
---M-------------AK-----------------------KP----------MK----
-----------------------VD-GVY---------NIK-------------------
-G-----K------------KFSKLIG-----S-RAEVYHGTA------------FKTA-
-------G-------G---LEK----------------KDIM-M-N-K-N-GR-IVSVK-
-------------KHKTAKK------E------------KR-----LEKHG---------
-------YF-T-----KK-------G-K-F-----------GF-VK----------K---
-----------------DG-----------------------------------------
--------------------------------------KK------------------KR
M------------------------------------T-----------------R-KR-
------------------------------------------------------------
--------------------------
>403644_Schulz_GVMAG_S_ERX556045_90_000000000002
------------------------------------------------------------
------------------------------------------------------------
------------------------------------------------------------
----------------------MKTFG-----S-RAQVMHGTA------------MKTP-
-------G-------G---LTK----------------KNLR-K-N-K-H-GR-IVSVK-
-------------ASKSAKK------N------------KN-----LGSN----------
--------Q-A-----KK-------G-DPF-----------GP-ASTT-------E----
------------------------------------------------------------
-----KK-------------------------------SK--------------------
-----------------------------------SKS-----------------K-GKK
RR----------------------------------------------------------
--------------------------
>404491_Schulz_GVMAG_S_ERX556054_45_000000000004
------------------------------------------------------------
---M-------------TK-----------------------RY----------TK----
S----------------------SD-GCY---------HIN-------------------
-G-----K------------KYKMLTG-----S-REQVMNGTA------------YKRP-
-------GKDK---NGKE-LTK----------------KCFV-K-N-K-W-GR-IVSLK-
-------------KHKTAKK------E------------KR-----LEKHG---------
-------YF-A-----KK-------G-K-F-----------GY-VK----------KGGK
------------------------------------------------------------
------------------------------SR------RK-----------------SMK
KGGD----------------------------AEDPTT-----------------K----
-------------PPLSIM-----------------GGEDAHQEVADAVNKL--------
--------------------------
>406397_Schulz_GVMAG_S_ERX556068_66_000000000010
------------------------------------------------------------
---M-------------KRP-------------------HM-G-----------------
-----------------------AD-GMY---------LIA-------------------
-G-----K------------KYEMVRG-----S-RAQVWHGTA------------YKTT-
-------G-------G---LTK----------------DKLL-M-N-K-H-GR-IVSKK-
-------------KHQTEKK------R------------GQ-----LAKLG---------
-------FK-P-----KK-------G-T-F-----------KA-FK----------KSDG
---------------KG-------------------------------------------
-----AK-----------------------G-------RK------------------TR
R--------------------------------------------------------RRR
------------------------------------------------------------
--------------------------
>406998_Schulz_GVMAG_S_ERX556088_21_000000000002
------------------------------------------------------------
------------------------------------------------------MK----
H----------------------AD-GHY---------HIK-------------------
-G-----H------------KYKMLIG-----S-KAQVFHKTA------------YKTA-
-------G-------G---LTK----------------SGVM-R-S-KSS-RK-YVSKK-
-------------ASKRAKS------E------------NR-----LAKAG---------
----------W-----GT-----IQG-Q-F-----------GA-VR----------LDDK
-------------------R----------------------------------------
------RT----------------------Q-------KK------------------RG
R------------------------------------K-----------------K-RN-
------------------------------------------------------------
--------------------------
>407921_Schulz_GVMAG_S_ERX556101_77_000000000027
------------------------------------------------------------
-----------------MP-----------------------AK----------KS----
P----------------------PK-----------------------------------
-------K----------------TFG-----S-RAEVFHGNA------------KKTT-
-------G-------G---LTK----------------KDLV-K-N-K-H-GE-LVSKK-
-------------KHMTAKK------E------------KR-----LEKHG---------
-------YF-A-----VK-------G-K-F-----------GF-VK----------KDAK
-----------------KTK--------------TSKK----------------------
------QK--------------------KAT-------KK------------------NK
T------------------------------------G-----------------K-KKN
------------------------------------------------------------
--------------------------
>408842_Schulz_GVMAG_S_ERX556106_38_000000000002
------------------------------------------------------------
---M-------------VK-----------------------KH----------MK----
S----------------------AD-GLY---------HIK-------------------
-G-----D------------TYELLEG-----S-RAQVWHKNA------------FKTP-
-------G-------G---LTR----------------SQLL-K-N-K-H-GR-IVSRK-
-------------KHGTAKK------E------------KR-----LVKAG---------
-------YT-A-----KK-------G-K-F-----------GA-VK----------IGKS
-----------------VKR--------------K-R-----------------------
---CPNG-----------------------T-------RK------------------NK
K--------------------------------TKKCQ-----------------R-KK-
------------------------------------------------------------
--------------------------
>409441_Schulz_GVMAG_S_ERX556109_35_000000000004
------------------------------------------------------------
------------------------------------------------------------
------------------------------------------------------------
------------------------MIG-----S-RAEVFHGNA------------EMTA-
-------G-------G---LEK----------------KDLK-M---K-D-GR-IVSKA-
-------------ASEAAL--------------------KR-----MKGEG-------K-
KAMVKV-FK-P-----AK-------K-G-F--------K-----LQ---------PK---
------------------------------------------------------------
------EG----------------------T-------AAY-----------------KK
L--------------I---------------------------------------K-KM-
------------------------------------------------------------
--------------------------
>409892_Schulz_GVMAG_S_ERX556121_86_000000000006
------------------------------------------------------------
------------------------------------------------------------
------------------------------------------------------------
--------------------MYTVTEG-----S-RAEVFHGTA------------KHTA-
-------G-------G---LVK----------------SDLV-Q-D-K-Y-GN-IKSKA-
-------------AVAAAK--------------------KR-----MKKEG-------A-
KAMVKV-FK-P-----KK-------G-E-F--------K-----LA---------PK---
------------------------------------------------------------
------KG----------------------T-------KKY-----------------KT
L--------------I---------------------------------------K-KMK
------------------------------------------------------------
--------------------------
>410128_Schulz_GVMAG_S_ERX556121_86_000000000008
------------------------------------------------------------
------------------------------------------------------------
------------------------------------------------------------
--------------------MYTVTEG-----S-RAEVFHGTA------------KHTP-
-------G-------G---LVK----------------GDLV-Q-D-K-Y-GN-IKSKA-
-------------AVAAAK--------------------KR-----MKEEG-------A-
KAMVKV-FK-P----AKK-------G-D-F--------K-----LA---------PK---
------------------------------------------------------------
------KG----------------------T-------KKY-----------------KT
L--------------I---------------------------------------K-KM-
------------------------------------------------------------
--------------------------
>410486_Schulz_GVMAG_S_ERX556125_36_000000000002
------------------------------------------------------------
------------------------------------------------------------
------------------------------------------------------------
-----------------------MTIG-----S-RAEVFHGTA------------DKTS-
-------G-------G---LTQ----------------RDLM-L-DPN-D-GQ-IKSVQ-
-------------AHKSAL--------------------AR-----MKREG-------K-
KHLTKV-FK-P-----KK-------G-K-F--------T-----LQ---------PK---
------------------------------------------------------------
------EG----------------------T-------AAY-----------------KK
K--------------M---------------------------------------K-KMA
------------------------------------------------------------
--------------------------
>410979_Schulz_GVMAG_S_ERX556126_77_000000000009
------------------------------------------------------------
---M-------------TK-----------------------RV----------SK----
G----------------------SD-GKY---------HIK-------------------
-G-----K------------TYELLIG-----S-RAQVHHGTA------------YKTA-
-------G-------G---LTK----------------DKIL-M-N-K-N-GR-IVSRK-
-------------KHTTAKK------E------------KR-----LEKAG---------
-------WG-T-----VD-------G-K-F-----------GA-VK----------LSEK
-----------------GKK--------------K-R-----------------------
------A-----------------------T-------RK------------------RK
T------------------------------------Q-----------------K-RR-
------------------------------------------------------------
--------------------------
>412484_Schulz_GVMAG_S_ERX556127_47_000000000015
------------------------------------------------------------
---M-------------LR-----------------------KT---------LLK----
------------------------------------------------------------
--------------------KFKKIVG-----P-RRMVYNGTA------------MKTS-
-------G-------G---LEK----------------KDLI-K-N-K-R-GY-IVSRK-
-------------KHFTAKK------E------------KR-----LQKYG---------
-------YT-A-----KK-------G-K-F-----------GF-VKMT-------LKKKA
--------------GKKHKK--------------SGKK----------------------
----HKK-----------------------SG------KK------------------HK
K----------------------------------SGK-----------------KHKKS
GKKH--------------------------------------------------------
--------------------------
>414581_TARA_AON_NCLDV_00004_000000000004
------------------------------------------------------------
-----------------MR-----------------------KH----------LK----
H----------------------SD-GTY---------HIH-------------------
-G-----S------------KYQMLVG-----S-RAQVFHGTA------------YKTE-
-------G-------G---LLK----------------KDLM-K-S-KSS-GK-YVSKK-
-------------KSHQAKR------D------------NR-----LGKAG---------
----------W-----GT-----VKG-K-F-----------GA-VR----------LD-K
-------------------K----------------------------------------
------QT----------------------Q-------KK------------------HN
K------------------------------------R-----------------K-NK-
KN----------------------------------------------------------
--------------------------
>419208_TARA_AON_NCLDV_00014_000000000052
------------------------------------------------------------
-----------------MK-----------------------KH----------MK----
S----------------------AD-GFY---------HIK-------------------
-G-----K------------KYSFLRG-----A-RRQVWAGTA------------YMTE-
-------G-------G---LTR----------------DKLH-Y-N-K-R-GR-IVSKQ-
-------------KFNTAKK------E------------KR-----LQQYG---------
-------YF-T-----KK-------G-K-F-----------GY-VK----------KETK
----------------SRSK--------------S-------------------------
------K-----------------------S-------SK------------------TK
R------------------------------------K-----------------R----
------------------------------------------------------------
--------------------------
>419381_TARA_AON_NCLDV_00015_000000000003
------------------------------------------------------------
-----------------MR-----------------------RV----------HK----
S----------------------SD-GKY---------HIH-------------------
-G-----K------------KYDVLIG-----S-RAQVHHETA------------YKTT-
-------G-------G---LKH----------------SDLM-M-N-K-H-GR-IVSKK-
-------------KHATAKR------E------------KR-----LEKAG---------
-------YK-P-----KK-------G-K-F-----------VL-MR----------RGSR
-T-------RKA---RRSKR--------------S-K-----------------------
------------------------------S-------RR------------------AR
K------------------------------------S-----------------R-GRR
------------------------------------------------------------
--------------------------
>421257_TARA_AON_NCLDV_00021_000000000008
------------------------------------------------------------
MCIM-------------GK-----------------------RH----------QK----
H----------------------SD-GMY---------HIN-------------------
-G-----K------------KYEELKG-----S-RAKVYHGTA------------YKTT-
-------G-------G---LTK----------------DKLE-M-N-K-H-GR-IVSKR-
-------------KAATAKR------E------------KR-----LEKAG---------
-------YK-P-----TK-------G-K-F-----------VV-MR----------KSMK
-K-------S-----SKKAK--------------S-A-----------------------
------P-----------------------T-------RK-------------------R
RSS------------------------------GKRRS-----------------R-RAR
SA----------------------------------------------------------
--------------------------
>421817_TARA_AON_NCLDV_00023_000000000018
------------------------------------------------------------
-----------------ML-----------------------------------------
------------------------------------------------------------
-------K------------GFKRFLG-----S-RREVYNGTA------------KRTT-
-------G-------G---LEK----------------KDLF-Y-N-K-Y-GR-IVSMK-
-------------KHLTAKK------E------------KR-----LKKYG---------
-------WT-A-----KK-------G-E-F-----------GA-VKIE--------KKDK
---------------SKSKK--------------S-K-----------------------
-----GK-----------------------R-------SK------------------AK
R------------------------------------T-----------------S-KR-
------------------------------------------------------------
--------------------------
>422954_TARA_AON_NCLDV_00027_000000000017
------------------------------------------------------------
-------------------------------------------------------M----
G----------------------FN-----------------------------------
-------K----------------TFG-----S-RAEVFHGNA------------KKTT-
-------G-------G---LMK----------------KDLL-R-N-K-H-GA-IVSKK-
-------------KFLTAKK------E------------KR-----LEKHG---------
-------FF-A-----KK-------G-K-F-----------GF-VK----------KEVK
------------------------------------NK----------------------
------------------------------T-------KK------------------GK
K------------------------------------------------------K-SGK
R-------------------------------------KSG-KRKN--------------
--------------------------
>424351_TARA_AON_NCLDV_00033_000000000003
------------------------------------------------------------
------------------------------------------------------------
------------------------------------------------------------
--------------------MYATAEG-----S-RAEVFHGTA------------KHTP-
-------G-------G---LVK----------------KDLV-Q-D-K-Y-GN-IKSKA-
-------------AVAAAK--------------------KR-----MKKEG-------A-
SAMVKV-FK-P----AKK-------G-D-F--------K-----LA---------PK---
------------------------------------------------------------
------KG----------------------T-------KKY-----------------KT
L--------------I---------------------------------------K-KMK
------------------------------------------------------------
--------------------------
>426386_TARA_AON_NCLDV_00043_000000000007
------------------------------------------------------------
---M-------------VK-----------------------KT----------MR----
S----------------------KD-GKY---------HIQ-------------------
-G-----K------------TYELLIG-----S-RAQVMHGTA------------YKTN-
-------G-------GKDALKK----------------GDLL-K-N-K-S-GK-IVSRK-
-------------KHNMAKK------E------------KR-----LEKYG---------
-------YF-T-----KK-------G-K-F-----------GY-VK----------KE--
-----------------GKK--------------T-K-----------------------
------------------------------S-------KK------------------TR
R------------------------------------I-----------------R-RR-
------------------------------------------------------------
--------------------------
>426659_TARA_AON_NCLDV_00044_000000000024
------------------------------------------------------------
---M-------------VK-----------------------RH----------HR----
G----------------------ND-GKY---------HIG-------------------
-G-----K------------SFEVLEG-----S-RAQVMHGTA------------YKTS-
-------G-------G---LTR----------------DHLM-F-N-K-H-GR-IVSKK-
-------------KHATAKR------E------------KR-----LEKAG---------
-------YK-P-----KK-------G-K-F-----------VL-MR----------KGSR
-S-------NKR-----SNK--------------T-H-----------------------
------K-----------------------K-------RN-----------------HKK
RRH--------------------------------TSK-----------------R-RNK
TGHC----------------------------------HNS-RGRFTKC-----------
--------------------------
>428525_TARA_AON_NCLDV_00055_000000000003
------------------------------------------------------------
------------------------------------------------------------
------------------------------------------------------------
-----------------------MTVG-----S-RAEVFHGNA------------DKTP-
-------G-------G---LSK----------------KDLI-M---K-D-GR-VVSKA-
-------------ASKAAL--------------------AR-----MKKEG-------K-
KAMVKV-FK-P-----KK-------S-G-F--------K-----LQ---------PK---
------------------------------------------------------------
------AG----------------------T-------VEY-----------------EK
K--------------I---------------------------------------A-KMQ
------------------------------------------------------------
--------------------------
>428869_TARA_AON_NCLDV_00057_000000000022
------------------------------------------------------------
------------------------------------------------------MK----
G----------------------SD-GKY---------HIS-------------------
-G-----M------------VFEILIG-----S-RAQVHHGTA------------YKTS-
-------G-------G---LKR----------------KDLK-K-N-K-H-GK-IVSRA-
-------------KSSKGAQ------M-----------LKR-----LTSKG---------
-------YH-T-----RK-------G-H-F-----------GY-VK----------KDGK
GH-HKRHHKRKG---RGTRK----------------------------------------
------R-----------------------K-------RS-------------------R
KVHSIR---G-------VRWEDRAFGTGRFARKP-SYK-----------------KRSRR
RRR---------------------------------------------------------
--------------------------
>429357_TARA_AON_NCLDV_00061_000000000005
------------------------------------------------------------
------------------------------------------------------------
------------------------------------------------------------
----------------------MQTFG-----S-RAEVFHGTA------------LKTS-
-------G-------G---LEK----------------KDLT-Q-D-K-Y-GR-IISKA-
-------------ARKSAL--------------------AR-----MKREG-------K-
QALVKV-FK-P-----KK-------K-G-F--------G-----LQ---------PK---
------------------------------------------------------------
------EG----------------------T-------KKY-----------------KT
L--------------I---------------------------------------K-KML
------------------------------------------------------------
--------------------------
>430237_TARA_AON_NCLDV_00070_000000000002
------------------------------------------------------------
------------------------------------------------------------
------------------------------------------------------------
----------------------MQTFG-----S-RAEVFHGTA------------LKTT-
-------G-------G---LTQ----------------SDLV-Q-D-K-Y-GS-IISIA-
-------------ARKAAV--------------------KR-----MKREG-------K-
KALVKV-FK-P-----KK-------K-G-F--------G-----LQ---------PK---
------------------------------------------------------------
------EG----------------------T-------KAY-----------------EK
K--------------I---------------------------------------K-KML
------------------------------------------------------------
--------------------------
>432965_TARA_AOS_NCLDV_00003_000000000012
------------------------------------------------------------
---M-------------VK-----------------------KI----------MK----
-----------------------TN-GVY---------KIN-------------------
-G-----K------------TYKQLRG-----A-RSAVWHGNA------------YKTT-
-------G-------G---LTK----------------NMLF-K-N-K-Y-GR-YVSKK-
-------------KHQTAKK------E------------KR-----LEKAG---------
-------YF-A-----KK-------G-K-F-----------GF-VY----------KGNK
------------------------------------------------------------
------S-----------------------RR------RR------------------AK
G------------------------------------T-----------------R-RRK
R-----------------------------------------------------------
--------------------------
>434217_TARA_AOS_NCLDV_00006_000000000052
------------------------------------------------------------
-----------------MK-----------------------RP----------TK----
N----------------------SD-GKY---------HIH-------------------
-G-----K------------KFEVLTG-----S-RAQVWHGTA------------YKTT-
-------G-------G---LKK----------------PNLL-Q-N-K-Y-GR-IVSSK-
-------------KHATAKK------E------------KR-----LVKAG---------
-------YI-A-----KK-------G-K-F-----------GA-VK----------TGA-
-----------------TKK--------------R-R-----------------------
------S-----------------------S-------RK------------------KR
G------------------------------------T-----------------R-KNR
-K----------------------------------------------------------
--------------------------
>434477_TARA_AOS_NCLDV_00007_000000000008
------------------------------------------------------------
------------------------------------------------------MK----
-----------------------TA-GVY---------KIK-------------------
-G-----K------------TYKQLRG-----A-RSAVWHGNA------------YKTS-
-------G-------G---LTK----------------SMLV-K-N-K-H-GR-YVSKK-
-------------KHHTAKK------E------------KR-----LEKAG---------
-------YF-A-----KK-------G-K-F-----------GF-VY----------KGTK
------------------------------------------------------------
------S-----------------------RR------RR------------------VK
G------------------------------------T-----------------K-RRR
R-----------------------------------------------------------
--------------------------
>436528_TARA_AOS_NCLDV_00012_000000000022
------------------------------------------------------------
---M-------------TK-----------------------RV----------NR----
S----------------------SD-GKY---------HIK-------------------
-G-----K------------TYVMLVG-----S-RAQVWHETA------------FKTP-
-------G-------G---LER----------------SDLI-M-N-A-A-KR-IVSKK-
-------------KHVTAKK------E------------KR-----LQKYG---------
-------YT-A-----KK-------G-K-F-----------GA-VK----------IADA
-K-------KGK---RSKKG--------------K-------------------------
------S-----------------------S-------KK------------------TK
R------------------------------------R-----------------R-R--
------------------------------------------------------------
--------------------------
>437452_TARA_AOS_NCLDV_00015_000000000011
------------------------------------------------------------
------------------------------------------------------MK----
G----------------------SD-NKY---------HIG-------------------
-G-----K------------VYDMLIG-----S-RAQVWHGTA------------YKTA-
-------G-------N---LKK----------------DHLY-M-N-K-H-GR-IVSKR-
-------------KHETAKK------E------------KR-----LQKYG---------
-------YF-T-----KK-------G-N-F-----------GA-VK----------QGTS
-M-------RK------SKK--------------A-N-----------------------
------K-----------------------S-------RK------------------GK
K------------------------------------S-----------------R-KN-
------------------------------------------------------------
--------------------------
>438490_TARA_AOS_NCLDV_00019_000000000014
------------------------------------------------------------
-----------------MK-----------------------RP----------VR---D
P----------------------IT-GGY---------TIK-------------------
-G-----G------------FYKELFG-----S-REQVMNGTA------------YKTS-
-------G-------G---LKK----------------SELL-M-N-G-R-GR-IVSKK-
-------------KYETAKK------E------------KR-----LEKYG---------
-------YF-A-----KK-------G-K-F-----------GY-VK----------RKTR
------------------------------------------------------------
------K-----------------------N-------KK------------------NK
S------------------------------------S-----------------K-KKE
------------------------------------------------------------
--------------------------
>439860_TARA_AOS_NCLDV_00027_000000000015
------------------------------------------------------------
-----------------MK-----------------------RP----------VR---D
P----------------------IT-GGY---------TIK-------------------
-G-----G------------FYKELFG-----S-REQVMNGTA------------YKTS-
-------G-------G---LKK----------------SELL-M-N-G-R-GR-IVSKK-
-------------KYETAKK------E------------KR-----LEKYG---------
-------FF-A-----KK-------G-K-F-----------GY-VK----------KKTR
------------------------------------------------------------
------K-----------------------N-------KK------------------NL
S------------------------------------T-----------------K-KK-
------------------------------------------------------------
--------------------------
>441114_TARA_ARC_NCLDV_00002_000000000026
------------------------------------------------------------
-----------------MP-----------------------------------------
------------------------------------------------------------
---------------------FKQTFG-----S-RAQVMHGTA------------KKTS-
-------G-------G---LTK----------------SQLK-Y-N-K-Q-GK-IVSKK-
-------------ASILAKT------N------------NR-----LVKAG---------
-------YV-T-----KK-------G-V-F-----------GS-----------------
------------------------------------------------------------
------E-------------------------------MR-----------------GGG
SF----------------------------------------------------------
------------------------------------------------------------
--------------------------
>441259_TARA_ARC_NCLDV_00002_000000000042
------------------------------------------------------------
-----------------MP-----------------------------------------
------------------------------------------------------------
---------------------LKQITG-----S-RCQVMHGSV------------KKTT-
-------G-------G---LTK----------------SQLK-Y-N-K-Q-GK-IVSKK-
-------------ASALAKK------N------------NR-----LVKAG---------
-------YV-T-----RK-------G-Q-F-----------G------------------
------------------------------------------------------------
-----VK-------------------------------MK-----------------GGG
IF-----------------------------------M-----------------E-KRG
QYTIL-------------------------------------------------------
--------------------------
>441359_TARA_ARC_NCLDV_00002_000000000052
------------------------------------------------------------
-----------------MP-----------------------------------------
------------------------------------------------------------
---------------------LKQTLG-----S-RAQVMHGTA------------KKTS-
-------G-------G---LTK----------------SQLK-Y-N-K-Q-GK-IVSKK-
-------------ASALAKK------N------------NR-----LVKAG---------
-------YT-T-----QK-------G-V-F-----------S------------------
------------------------------------------------------------
-----GG-------------------------------MK-----------------GGG
ED-------------------------------------------------------KST
KYI---------------------------------------------------------
--------------------------
>441394_TARA_ARC_NCLDV_00002_000000000058
------------------------------------------------------------
-----------------MP-----------------------------------------
------------------------------------------------------------
---------------------T--TFG-----S-RAQVMHGTA------------KKTS-
-------G-------G---LTK----------------SQLK-Y-N-K-Q-GK-IVSKK-
-------------ASALAKK------N------------NR-----LVKAG---------
-------YV-T-----KK-------G-E-F-----------G------------------
------------------------------------------------------------
-----VE-------------------------------MR-----------------GGG
NLNQ-----------------------------RTS-S-----------------I-KKI
RMIKVG-Y------------------------------HPTMMM----------------
--------------------------
>441429_TARA_ARC_NCLDV_00002_000000000063
------------------------------------------------------------
------------------------------------------------------------
------------------------------------------------------------
--------------------------------------MIGTA------------LKTT-
-------G-------G---LYK----------------NDLL-Y-N-K-Y-NK-IVSKK-
-------------ISSKYKKMVGGYNEEYIKTFIITHYITREYLSIFLNHG---NT-DNN
NQQIEIIHSLSSDQLITK-YIA-WFNIA-F-----------SAYMK-------HVPSNIT
---------------SGSAR----------------------------------------
-----IK----------YII----------TNILIPDFER---------------SLNNR
H--------------VG------------------DNS-----------------E----
------------------------------------------------------------
--------------------------
>447442_TARA_ARC_NCLDV_00014_000000000008
------------------------------------------------------------
---MY----------IILY-----------------------------------------
--------------------------VIY---------YIM-------------------
------LK-----------------IG-----N-RKEVINGIA------------KKTS-
-------G-------G---LTK----------------RQLK-Y-N-K-Q-GK-IVSRK-
-------------VSNIATQ-------------------RM-------------------
----------T------------G-G---F-------FS-----YKLDYD----------
------------------------------------------------------------
------------------------------TD-----PSN--------------------
---------------L---------------------T----------------DR----
------------------------------------------------------------
------------------LLH-----
>448822_TARA_ARC_NCLDV_00017_000000000053
------------------------------------------------------------
------------------------------------------------------------
---------------------------------------MS-------------------
-Y-----I------------IKMKTVG-----S-RAEVWHGNA------------LKTS-
-------G-------G---LTK----------------DKLT-K-N-K-H-GR-IVSKA-
-------------KQALGRK------AL-----------KH-----LHNAG-------Y-
VAVKGK-FG-V-----SK-------K-S-P--------K-----KS---------PK---
------------------------------------------------------------
------KS----------------------P-------K-----KSPKKRRKSNKKS--K
S--------------P---------------------------------------K-KKN
KC----------------------------------------------------------
--------------------------
>449260_TARA_ARC_NCLDV_00018_000000000040
------------------------------------------------------------
---M-------------VK-----------------------RH----------HK----
S----------------------ED-GKY---------HIK-------------------
-N-----H------------TFSHLTG-----S-RAEVMHGTA------------YKTA-
-------G-------G---LTK----------------VHLK-Y-N-K-H-GH-IVSRA-
-------------KSRRGPM------L-----------LKR-----LTDKG---------
-------YF-T-----RK-------G-H-F-----------GA-VK----------KTPK
G--------------KGHSK----------------------------------------
------T-----------------------H-------KK------------------HH
KTH----------------------------KK--HHK-----------------KHNKT
HKKRGLFM----------------------------HERRGKHGR---------------
-------------------FRSL---
>450057_TARA_ARC_NCLDV_00020_000000000024
------------------------------------------------------------
---M-------------TK-----------------------RH----------IR----
G----------------------DD-RKY---------HIA-------------------
-G-----H------------KFELLMG-----S-RAQVWHGTA------------YKTA-
-------G-------G---LKK----------------GDLH-M-N-K-H-GR-IVSKK-
-------------KHHTAKK------E------------QR-----LKKAG---------
-------YH-T-----KK-------G-V-F-----------GH-F---------------
------------------------------------K-----------------------
----KNG-----------------------T-------RR------------------RR
------------------------------------------------------------
------------------------------------------------------------
--------------------------
>450149_TARA_ARC_NCLDV_00020_000000000033
------------------------------------------------------------
------------------------------------------------------------
------------------------------------------------------------
-------------------------MG-----S-RAQVWHGTA------------YKTA-
-------G-------G---LKK----------------GDLH-M-N-K-H-GR-IVSKK-
-------------KHHTAKK------E------------QR-----LKKAG---------
-------YH-T-----KK-------G-V-F-----------GH-F---------------
------------------------------------K-----------------------
----KNG-----------------------T-------RR------------------RR
------------------------------------------------------------
------------------------------------------------------------
--------------------------
>450768_TARA_ARC_NCLDV_00022_000000000009
------------------------------------------------------------
------------------------------------------------------------
------------------------------------------------------------
-----------------------MTVG-----S-RAQVFHGNA------------DKTS-
-------G-------G---LEK----------------KNLM-K-N-K-Y-GR-IVSVR-
-------------KHKTAKK------T------------NR-----LKKAG---------
-------YF-T-----KK-------G-E-F-----------GS-FK----------KEN-
-----------------KPK----------------------------------------
------------------------------S-------RK------------------NK
-------------------------------------T-----------------Q-KKK
K-----------------------------------------------------------
--------------------------
>450842_TARA_ARC_NCLDV_00022_000000000014
------------------------------------------------------------
------------------------------------------------------MR----
Q----------------------ND-GMY---------HLK-------------------
-G-----K------------KFPTLIG-----T-RAQVHHGSA------------YKTA-
-------G-------G---LTK----------------DKLL-M-N-K-N-GR-IVSKA-
-------------KHATAKK------E------------KR-----LEKAG---------
-------FF-T-----QK-------G-K-F-----------GF-VR----------KD--
-----------------GKG--------------K-------------------------
--------------------------------------TK------------------KR
S------------------------------------T-----------------R-KRS
TRK---------------------------------------------------------
--------------------------
>452229_TARA_ARC_NCLDV_00026_000000000012
------------------------------------------------------------
------------------M-----------------------GY----------TR----
G----------------------QD-GLY---------HIK-------------------
-G-----K------------KYSVLEG-----S-RAQVYHKNA------------YKTT-
-------G-------G---LTK----------------SMLF-K-N-K-R-GE-IVSLK-
-------------KHKSAKK------D------------KR-----LEKAG---------
-------YF-T-----KK-------G-K-F-----------GY-VR----------KNA-
------------------------------------------------------------
------------------------------T-------KK------------------NK
K------------------------------------S-----------------M-KKR
GGGCD----------LTPF------------------GAGS-TVKVAI------------
--------------------------
>453505_TARA_ARC_NCLDV_00029_000000000038
------------------------------------------------------------
------------------------------------------------------------
----------------------------------------M-------------------
SG----NR----------------TIG-----S-RAEVWHGTV------------KKTS-
-------G-------G---LTK----------------SHLM-K-N-K-H-GR-IVSRK-
-------------KHATAKK------E------------NR-----LVKAG---------
-------YG-T-----RK-------G-T-F-----------GF-VQ----------TKTK
---G-------------KRKGH--------RGGMNHKGPGGIEDGVA----------TYP
YSMHGGR-----------------------S-------RR-----------------RSR
G------------------------------------S-----------------R-R--
------------------------------------------------------------
--------------------------
>453765_TARA_ARC_NCLDV_00030_000000000015
------------------------------------------------------------
------------------M-----------------------YH----------TK----
A----------------------TD-GMY---------HIR-------------------
-G-----K------------KFEILEG-----S-RAQVHHGTA------------YKTS-
-------G-------G---LTK----------------DHLH-M-N-K-H-GR-IVSKK-
-------------KHMTAKK------E------------KR-----LVKAG---------
-------YG-T-----KK-------G-K-F-----------GF-VL----------LG--
-----------------DSK--------------A-K-----------------------
----KGK-----------------------S-------RK------------------SR
K------------------------------------S-----------------R-KSR
R-----------------------------------------------------------
--------------------------
>457288_TARA_ARC_NCLDV_00041_000000000012
------------------------------------------------------------
-----------------MK-----------------------RP----------TR----
Q----------------------SD-GTY---------HVN-------------------
-G-----K------------KYEELFG-----S-RTQVMNGTA------------YKTS-
-------G-------G---LVT----------------NSLL-K-N-K-W-GR-IVSAK-
-------------KHKSAKK------E------------QR-----LKKHG---------
-------YT-A-----KK-------G-K-F-----------GP-VKM---------KIKM
------------------------------------------------------------
-----NK-----------------------T-------KK------------------SR
K-----------------------------------------------------------
------------------------------------------------------------
--------------------------
>457783_TARA_ARC_NCLDV_00042_000000000018
------------------------------------------------------------
---M-------------TK-----------------------RH----------NR----
G----------------------ED-RKY---------HIN-------------------
-G-----H------------KYDMLLG-----S-RAQVWHGTA------------YKTA-
-------G-------G---LNK----------------AHLN-M-N-K-H-GR-IVSKK-
-------------KSATAKK------E------------NR-----LVKAG---------
-------YV-T-----KK-------G-V-F-----------GS-TK----------KG--
-----------------GKK--------------GGK-----------------------
----KGG-----------------------T-------RR------------------RR
------------------------------------------------------------
------------------------------------------------------------
--------------------------
>457963_TARA_ARC_NCLDV_00043_000000000018
------------------------------------------------------------
---M-------------VR-----------------------RH----------TK----
Q----------------------DD-GMY---------HIG-------------------
-G-----N------------KYAMLEG-----S-RAQVWHGTA------------YKTS-
-------G-------G---LKH----------------ADLM-Q-N-E-E-GR-IVSKV-
-------------KSKLGKS------Q------------KN-----LGKFL---------
----------Q-----PK-----GSG-K-F-----------GPHTA----------KKGG
MK--------------KHRK----------------------------------------
------GG----------------------M-------KK------------------KT
M------------------------------------K-----------------A-KKH
------------------------------------------------------------
--------------------------
>461309_TARA_ARC_NCLDV_00053_000000000035
------------------------------------------------------------
------------------------------------------------------------
------------------------M-----------------------------------
-------K----------------TFG-----S-RAEVWHGNA------------KKTT-
-------G-------G---LTK----------------KDLI-Q-N-K-W-GE-IVSRK-
-------------KHMTAKK------E------------KR-----LEKYG---------
-------YF-A-----KK-------G-K-F-----------GA-IK----------KSPK
------------------------------------------------------------
------------------------------T-------KK-------------------V
Q------------------------------------T-----------------K-KRR
------------------------------------------------------------
--------------------------
>461758_TARA_ARC_NCLDV_00055_000000000016
------------------------------------------------------------
------------------------------------------------------MK----
L----------------------ED-GLY---------HIK-------------------
-G-----K------------KFTFLRG-----A-RRQVWHGSA------------YMTE-
-------G-------G---LTK----------------SDLF-Y-N-K-N-RR-IVSKI-
-------------KHFTAKK------E------------KR-----LQKHG---------
-------FF-T-----KK-------G-K-F-----------GY-VQ----------KG--
----------------------------------S-------------------------
------Q-----------------------S-------PQ------------------TK
K------------------------------------H-----------------R----
------------------------------------------------------------
--------------------------
>464047_TARA_ARC_NCLDV_00063_000000000042
------------------------------------------------------------
-----------------MK---------------------K-KK----------TE---E
Q----------------------SD-------------NIKN------------------
TNI----KS----------ENKSNRIG-----S-RLEVMHGKS------------LQTA-
-------G-------G---LKK----------------SDLK-L-N-K-N-GH-IVSIK-
-------------ASDSAKN------S------------KN-----LINAG---------
-------YL-T-----NK-------G-T-F-----------GW-VK----------KGGK
--------------ISEQKK--------------S-------------------------
----PNK-----------------------SP------KKLP----------------NK
P------------------------------------TFF--------------------
------------------------------------------------------------
--------------------------
>464440_TARA_ARC_NCLDV_00065_000000000009
------------------------------------------------------------
---M-------------VK-----------------------RH----------DR----
K----------------------PD-GKY---------HIG-------------------
-N-----Q------------KYDMLVG-----S-RAQVWHGTS------------HETA-
-------G-------G---LKR----------------VDLK-M-H-K---GH-IVSKK-
-------------KSELAKS------Q------------KH-----LAGHL---------
----------Q-----PR-----GSG-V-F-----------GT-VT----------KKGK
KG-----------------K----------------------------------------
------RG----------------------T-------RK------------------RK
G------------------------------------T-----------------R-RK-
------------------------------------------------------------
--------------------------
>465095_TARA_ARC_NCLDV_00067_000000000024
------------------------------------------------------------
-------------------------------------------------------M----
T----------------------HE-----------------------------------
-------Q----------------NVG-----S-RAQVWHGTA------------KKTN-
-------G-------G---LTK----------------DKLM-M-N-K-H-GR-IVSKK-
-------------KHFTAKK------E------------NR-----LVKAG---------
-------FL-T-----KK-------G-H-F-----------GC-VK----------HDKS
-----------------HKR----------------RS----------------------
------S-----------------------S-------HK------------------RG
R------------------------------------P-----------------K-GSR
N-------------------------------------RRG-------------------
--------------------------
>465695_TARA_ARC_NCLDV_00069_000000000004
------------------------------------------------------------
-----------------MH---------------------S-RR-----------R----
Q----------------------AN-GKY---------QI--------------------
NG-----K------------TYDLLEG-----S-RAQVWHETA------------LETS-
-------G-------G---LKK----------------GQLI-Q-N-K-C-GR-IVSRK-
-------------KHASAKK------E------------KR-----LEKAG---------
-------YF-T-----KK-------G-T-F-----------GS-VH----------K---
-----------------DKR----------------------------------------
------------------------------S-------KK------------------RR
-------------------------------------S-----------------K-KRR
GGSA-----------LTPS------------------SYSS-SSA---------------
--------------------------
>465938_TARA_ARC_NCLDV_00070_000000000008
------------------------------------------------------------
-----------------MK-----------------------RH----------TR----
S----------------------VD-GMY---------HVK-------------------
-G-----K------------KYLHLRG-----S-RAQVGHGNA------------YMT--
--------E------G--GLQL----------------KDLY-FNK-K-T-GR-WVSAK-
-------------KHRTAKK------N------------NN-----LVKHG---------
-------WSLA-----KK-------G-S-F-----------GA-AQ----------KG--
------------------------------------------------------------
-----AG-------------------------------KT------------------RR
K------------------------------------S-----------------R-R--
------------------------------------------------------------
--------------------------
>466733_TARA_ARC_NCLDV_00073_000000000014
------------------------------------------------------------
---M-------------VK-----------------------RV----------GK----
N----------------------DD-GMY---------HIK-------------------
-G-----D------------KFPVLVG-----S-RAQVMHKTA------------YKTT-
-------G-------G---LTK----------------KNLK-K-N-K-H-GK-IVSRA-
-------------KSAKGPQ------M-----------LKR-----LTDKG---------
-------YF-T-----RK-------G-K-F-----------GA-IK----------KK--
-------------------K----------------------------------------
------R-----------------------G-------KT------------------AK
K-------------------------------K--RGK-----------------TAKKK
KR----------------------------------------------------------
--------------------------
>467214_TARA_ARC_NCLDV_00075_000000000013
------------------------------------------------------------
---M-------------VK-----------------------R-----------TR----
K----------------------VH-GSY---------SVK-------------------
-G-----K------------KYSQLIG-----S-RAQVWHRTA------------YKTS-
-------G-------G---LTR----------------DHLM-M-N-K-N-GR-IVSKK-
-------------KHTRAKR------E------------KR-----LEKHG---------
-------YF-A-----KK-------G-V-F-----------GA-VT----------RDSK
------------------------------------------------------------
-----GK-----------------------S-------RK-----------------ATR
R------------------------------------R-----------------R-RRR
------------------------------------------------------------
--------------------------
>467646_TARA_ARC_NCLDV_00076_000000000031
------------------------------------------------------------
---M-------------VK-----------------------KI----------TK----
N----------------------SD-GVY---------VVQ-------------------
-G-----K------------KFSHYIG-----S-RASVFHGTA------------FKTA-
-------G-------G---LQK----------------KDLI-M-N-K-N-GR-IVSLK-
-------------KHKTAKN------E------------KR-----LEKHG---------
-------YF-T-----KK-------G-S-F-----------GY-IK----------K---
-----------------DGK--------------T-------------------------
------K-----------------------K-------RK------------------SR
K------------------------------------S-----------------K-KR-
------------------------------------------------------------
--------------------------
>467848_TARA_ARC_NCLDV_00077_000000000010
------------------------------------------------------------
------------------------------------------------------------
------------------------------------------------------------
----------------------MKTEG-----S-RAEVMHGTA------------AKTS-
-------G-------G---LTK----------------KDLK-Y-N-K-N-GR-IVSKK-
-------------MSQIAKK------D------------NR-----LVKAG---------
-------YK-T-----QK-------G-K-F-----------GS-LYVS-------P----
----------------TKNK----------------------------------------
-----QK-------------------------------KN--------------------
-------------------------------------S-----------------K-KNS
KK-----N------------------------------HPSN------------------
--------------------------
>468736_TARA_ARC_NCLDV_00081_000000000024
------------------------------------------------------------
-----------------MK-----------------------RP----------VR---D
L----------------------ET-GTY---------TIK-------------------
-G-----K------------TYPELFG-----S-REQVMNKNA------------YKTS-
-------G-------N---LTM----------------DDLV-M-N-R-W-GR-IVSKE-
-------------KHKTAKK------E------------RR-----LEKHG---------
-------YF-S-----KK-------G-K-F-----------GY-VK----------KGKD
------------------------------------R-----------------------
------K-----------------------T-------AR------------------RR
K------------------------------------T-----------------A-SKK
------------------------------------------------------------
--------------------------
>468737_TARA_ARC_NCLDV_00081_000000000024
------------------------------------------------------------
------------------------------------------------------------
------------------------------------------------------------
-M-----T------------DFKQTVG-----S-RAQVYHRNA------------KHTS-
-------G-------G---LEK----------------KDLI-K-N-K-H-GR-IVSAK-
-------------KSKTAKR------E------------KR-----LQKAG---------
-------YF-T-----KK-------G-T-F-----------GA-VK----------KTK-
------------------SK----------------------------------------
------------------------------T-------AK------------------RR
------------------------------------------------------------
------------------------------------------------------------
--------------------------
>469440_TARA_ARC_NCLDV_00084_000000000017
------------------------------------------------------------
-----------------MK-----------------------RP----------LQ----
-----------------------IG-GMY---------HLK-------------------
-E-----G------------DFELLTG-----S-RTQVMNKTA------------FKTS-
-------G-------G---LTM----------------KDLL-F-N-K-W-GR-IVSAK-
-------------KHKTAKK------E------------KR-----LEKHG---------
-------YF-A-----KK-------G-K-F-----------GY-VK----------KSVR
------------------------------------NT----------------------
---KKNK-----------------------S-------KR------------------NK
S------------------------------------K-----------------R-NMK
GGSIS---------------------------------ALA-PAEV--------------
--------------------------
>469968_TARA_ARC_NCLDV_00086_000000000018
------------------------------------------------------------
-------------------------------------------------------M----
A----------------------FE-----------------------------------
-------K----------------TEG-----S-RAQVWHGTA------------KKTS-
-------G-------N---LTK----------------DKLM-M-N-K-H-GR-IVSRR-
-------------KHFTAKK------E------------NR-----LVKAG---------
-------FL-T-----KK-------G-H-F-----------GV-IK----------DTMS
-----------------HKRGRP---RSASHKRGRPRS----------------------
------A-----------------------S-------HK------------------RG
R------------------------------------P-----------------K-GSH
N-------------------------------------KRR-RMKGGMAFGGMLNPSSYD
GKGQGTSGVGLQ-------FVAGNAG
>470733_TARA_ARC_NCLDV_00089_000000000044
------------------------------------------------------------
---M-------------PS-----------------------RH----------VK----
G----------------------AD-KKY---------HIN-------------------
-G-----K------------VYEELDG-----T-RAKVMHQTA------------FKTT-
-------G-------G---LKK----------------KDLM-Y-N-K-N-RH-IVSVK-
-------------MHKSAKK------E------------KR-----LLKHG---------
-------YT-A-----KK-------G-K-F-----------GA-VK----------IAT-
-----------------HKK--------------T-------------------------
------H-----------------------K-------KR------------------GR
S------------------------------------H-----------------K-KK-
------------------------------------------------------------
--------------------------
>470734_TARA_ARC_NCLDV_00089_000000000044
------------------------------------------------------------
---M-------------VK-----------------------RH----------DR----
G----------------------PD-GKY---------LIK-------------------
-G-----E------------KYDELEG-----S-RPKVMHKTA------------YQTP-
-------G-------G---LIK----------------EDLM-Y-N-K-E-KR-IVSVK-
-------------KHKFEKK------E------------KR-----LLKHG---------
-------YT-A-----KK-------G-K-F-----------GA-VK----------VRG-
-----------------PKK--------------T-------------------------
------Q-----------------------K-------KR------------------GR
N------------------------------------Q-----------------K-GGM
DCNC----------------------------------SSG-------------------
--------------------------
>471160_TARA_ARC_NCLDV_00091_000000000035
------------------------------------------------------------
---M-------------VK-----------------------RH----------HK----
S----------------------ED-GMY---------HVK-------------------
-G-----N------------SFAHLTG-----S-RAEVMHGTS------------YKTS-
-------G-------G---LTK----------------AHLK-Y-N-K-H-GH-IVSKA-
-------------KSRQGPM------L-----------LKR-----LTSKG---------
-------YF-T-----RK-------G-T-F-----------GF-VK----------KTPV
-----------------KSK----------------------------------------
------T-----------------------L-------KR------------------KK
K------------------------------------K-----------------KAKSK
KKKEYLCM---------------------------------KHVVHMVAS----------
--------INLVKYIFIIIFYKYIF-
>471686_TARA_ARC_NCLDV_00093_000000000039
------------------------------------------------------------
-----------------MV-----------------------------------------
------------------------------------------------------------
-------------------------VG-----T-RAQVMHGTA------------DKTS-
-------G-------G---LQK----------------KDLK-Y-N-K-G-GK-IVSKK-
-------------KSGSAKK------D------------NR-----LVKAG---------
-------YK-T-----EK-------G-K-F-----------GS-TFVG-------PD---
------------------AK----------------------------------------
-----EK-------------------------------KK-----------------SPR
KSSA-----------------------------KKSPK-----------------K-RQG
SKKK--------------------------------------------------------
--------------------------
>474002_TARA_ARC_NCLDV_00103_000000000013
------------------------------------------------------------
-----------------MK-----------------------RP----------VR---D
P----------------------IK-GTY---------TIK-------------------
-E-----V------------EYKELFG-----S-REQVMNGTA------------YKTS-
-------G-------E---LTK----------------QDLV-V-N-K-H-GR-IVSKV-
-------------KYDTSRK------E------------RR-----LEKYG---------
-------YF-A-----KK-------G-K-F-----------GY-VK----------KGTK
------------------------------------R-----------------------
----RIK-----------------------G-------RR------------------KK
S------------------------------------T-----------------Q-KKR
N-----------------------------------------------------------
--------------------------
>476049_TARA_ARC_NCLDV_00113_000000000013
------------------------------------------------------------
------------------------------------------------------------
------------------------------------------------------------
----------------------MKGVG-----S-RAEVFHGTA------------KKTS-
-------G-------G---LTI----------------NDLF-R-G-K-D-GR-IKSKK-
-------------ASALAKK------N------------KQ-----LEKAG---------
-------WG-V-----KK-------G-S-F-----------GP-VRLD-------EGDAK
---------------SPRRSA----------SK-SPRRSGARRSATR----------SPR
RSATRSP-------------------------------RR-----------------SAT
RSPRRS---G-----------------ARR---SATRS-----------------P-RRS
ATRSPRRSG----ARRSATRS---------PRR-SGARRSAT-RSPRRSFF---------
--------------------------
>476946_TARA_ARC_NCLDV_00117_000000000020
------------------------------------------------------------
---M-------------VK-----------------------RH----------HR----
G----------------------ND-GNY---------HIG-------------------
-G-----K------------SFEVLEG-----S-RAQVMHNTA------------FKTS-
-------G-------G---LTR----------------AHLM-F-N-K-H-GR-IVSKK-
-------------KHATAKR------E------------KR-----LEKAG---------
-------YK-P-----KK-------G-K-F-----------VL-MR----------KGNR
-N-------NSR-----ANK--------------T-H-----------------------
------K-----------------------K-------RR-----------------HKK
RRH--------------------------------TSK-----------------R-RNK
TGHC----------------------------------HNS-RGRFAKC-----------
--------------------------
>477279_TARA_ARC_NCLDV_00119_000000000008
------------------------------------------------------------
-MII-------------MK-----------------------RH----------HK----
A----------------------AD-GKY---------HVG-------------------
-N-----H------------VYDQLEG-----S-RAQVWHGTA------------MKTP-
-------G-------G---LEK----------------HQLL-M-N-K-H-GR-IVSRK-
-------------KHGTAKK------E------------KR-----LEKAG---------
-------YF-T-----KK-------G-K-F-----------GS-VK----------KH--
-----------------SKT--------------M-K-----------------------
------K-----------------------S-------HR------------------KK
------------------------------------------------------------
------------------------------------------------------------
--------------------------
>477794_TARA_ARC_NCLDV_00122_000000000006
------------------------------------------------------------
------------------------------------------------------------
------------------------------------------------------------
-M-----H------------GFDKAEG-----S-RAEVHHGTA------------KHTS-
-------G-------G---LEK----------------KDLM-K-N-K-W-GR-IVSLK-
-------------KHKTAKK------E------------KR-----LEKAG---------
-------YF-A-----KK-------G-S-F-----------GV-VK----------R---
-------------------G----------------------------------------
------------------------------T-------KK------------------RR
R----------------------------------GKS-----------------S-RKR
G-----------------------------------------------------------
--------------------------
>478773_TARA_ARC_NCLDV_00127_000000000002
------------------------------------------------------------
------------------------------------------------------------
------------------------------------------------------------
----------------------MKTIG-----T-RAEVFHGNA------------DHTP-
-------G-------G---LGK----------------KDLI-K-G-E-D-GR-IKSRA-
-------------ASCAAT--------------------AR-----MKREG-------K-
KALVKV-FK-P-----VK-------N-G-F--------K-----LQ---------PK---
------------------------------------------------------------
------EG----------------------T-------KDY-----------------AK
K--------------I---------------------------------------K-KM-
------------------------------------------------------------
--------------------------
>480364_TARA_ARC_NCLDV_00136_000000000006
------------------------------------------------------------
------------------------------------------------------------
-----------------------------------------M------------------
MH----SKT-----------------G-----S-RAQVMHGRA------------ESTT-
-------G-------G---LTK----------------KDLK-Y-N-K-W-GR-IVSRR-
-------------MSESAKK------D------------KR-----LEKYG---------
-------YT-A-----KK-------G-K-F-----------GA-VK------------TI
-----------------K-R----------------------------------------
------A-----------------------S-------KK------------------NR
S------------------------------------K-----------------K-QK-
------------------------------------------------------------
--------------------------
>480496_TARA_ARC_NCLDV_00137_000000000022
------------------------------------------------------------
---M-------------VK-----------------------RH----------DR----
K----------------------PD-GKY---------HIG-------------------
-N-----Q------------KYDMLEG-----S-RAQVWHGTA------------HQTP-
-------G-------G---LKK----------------SDIK-M-A-N---GR-LVSRK-
-------------KSELAKT------Q------------KH-----LKGHL---------
----------Q-----PK-----GSG-V-F-----------GT-VT----------KKGR
-------------------K----------------------------------------
------RG----------------------T-------RK------------------RK
G------------------------------------S-----------------R-KR-
------------------------------------------------------------
--------------------------
>482296_TARA_ARC_NCLDV_00149_000000000002
------------------------------------------------------------
---M-------------VK-----------------------KI----------------
------------------------------------------------------------
-------------------------IG-----S-RAKVMHGNA------------DITS-
-------G-------G---LTK----------------KDLK-Y-N-K-Y-GK-IISKK-
-------------ASNSAKK------S------------NN-----LVNAN-------Y-
--------------ITLP-------G-E-F--------G-----SF---------EL---
------------------------------------------------------------
------E-----------------------------------------------------
------------------------------------------------------------
------------------------------------------------------------
--------------------------
>482800_TARA_ARC_NCLDV_00152_000000000026
------------------------------------------------------------
---M-------------TK-----------------------RH----------HK----
S----------------------ED-GMY---------HVK-------------------
-G-----K------------SFSHLTG-----S-RAEVMHGKA------------YKTS-
-------G-------G---LTK----------------SHLK-Y-N-K-H-GH-IVSKA-
-------------KSKQGPM------L-----------LKR-----LTNKG---------
------------------------------------------------------------
------------------------------------------------------------
------------------------------------------------------------
------------------------------------------------------------
------------------------------------------------------------
--------------------------
>483389_TARA_ARC_NCLDV_00157_000000000008
------------------------------------------------------------
------------------------------------------------------------
------------------------------------------------------------
-----------------------MTVG-----S-RAQVFHGTV------------DKTT-
-------G-------G---LEK----------------KDLM-K-N-K-N-GR-IVSVK-
-------------KHKTAKK------N------------NR-----LKKAG---------
-------YF-T-----KK-------G-E-F-----------GS-FK----------KEES
-----------------KNK----------------------------------------
------------------------------T-------RK------------------NK
-------------------------------------S-----------------R-KNK
K-----------------------------------------------------------
--------------------------
>483839_TARA_ARC_NCLDV_00161_000000000003
------------------------------------------------------------
------------------------------------------------------------
------------------------------------------------------------
--------------------MYNKMIG-----S-RAQVFHGTA------------DQTA-
-------G-------G---LKK----------------KDLI-L-D-N---GE-IKSKA-
-------------AQQAAL--------------------AR-----MKKEG-------K-
KHLVKV-FK-P-----TK-------K-G-F--------K-----LQ---------PK---
------------------------------------------------------------
------EG----------------------T-------KAY-----------------KT
K--------------V---------------------------------------A-KMA
------------------------------------------------------------
--------------------------
>485298_TARA_ARC_NCLDV_00174_000000000009
------------------------------------------------------------
------------------------------------------------------------
------------------------------------------------------------
----------------------MQTFG-----S-RAEVFHGNA------------LKTT-
-------G-------G---LEK----------------KDLI-Q-D-K-Y-GS-IVSKA-
-------------ARESAL--------------------KR-----MKREG-------K-
SALVKV-FK-P-----KK-------K-G-F--------G-----LQ---------PK---
------------------------------------------------------------
------EG----------------------T-------KKY-----------------KT
L--------------I---------------------------------------K-KML
------------------------------------------------------------
--------------------------
>486573_TARA_ARC_NCLDV_00188_000000000006
------------------------------------------------------------
------------------------------------------------------------
------------------------------------------------------------
-----------------------MTVG-----S-RAEVFHGNA------------TQTS-
-------G-------G---LTK----------------KDLK-M---K-D-GR-IISKA-
-------------ASKASK--------------------KA-----YKTTA-------F-
KAFVDA-AK-AK---SKD-------G-K-F--------H-----RV---------PK---
------------------------------------------------------------
------EG----------------------T-------KAY-----------------DK
L--------------L---------------------------------------K-Q--
------------------------------------------------------------
--------------------------
>490364_TARA_ION_NCLDV_00007_000000000005
------------------------------------------------------------
---M-------------GK-----------------------RH----------QK----
Q----------------------AD-GMY---------HIA-------------------
-G-----K------------KYEELTG-----S-RAKVWHGTA------------YKTT-
-------G-------G---LKR----------------SDLE-M-N-K-H-GR-IVSKR-
-------------RAATAKR------E------------KR-----LEKAG---------
-------YK-P-----KK-------G-K-F-----------VA-MR----------KSMR
----------------AKAA--------------S-S-----------------------
------P-----------------------A-------RK------------------TR
KSS------------------------------KGKKS-----------------R-KAR
TA----------------------------------------------------------
--------------------------
>493606_TARA_IOS_NCLDV_00005_000000000015
------------------------------------------------------------
------------------------------------------------------------
------------------------------------------------------------
----------------------MQTFG-----S-RAEVWHGVA------------LKTS-
-------G-------G---LEK----------------KDLV-Q-D-K-Y-GR-IVSKA-
-------------ARKSAL--------------------DR-----MKREG-------K-
KALVKV-FK-P-----KK-------K-G-F--------G-----LQ---------PK---
------------------------------------------------------------
------EG----------------------T-------KKY-----------------KT
L--------------I---------------------------------------K-KML
------------------------------------------------------------
--------------------------
>494334_TARA_IOS_NCLDV_00010_000000000003
------------------------------------------------------------
------------------------------------------------------------
------------------------------------------------------------
--------------------MYAVAEG-----S-RAEVFHGTA------------EHTP-
-------G-------G---LVK----------------KDLV-Q-D-K-Y-GN-IKSKA-
-------------AVAAAK--------------------KR-----MKKEG-------A-
SAMVKV-FK-P----AKK-------G-D-F--------K-----LA---------PK---
------------------------------------------------------------
------KG----------------------T-------KKY-----------------KT
L--------------I---------------------------------------K-KMK
------------------------------------------------------------
--------------------------
>494583_TARA_IOS_NCLDV_00011_000000000009
------------------------------------------------------------
------------------------------------------------------------
------------------------------------------------------------
----------------------MQTFG-----S-RAEVWHGVA------------LKTT-
-------G-------G---LEK----------------KDLT-Q-D-K-Y-GR-ILSKA-
-------------ARKAAL--------------------AR-----LKDEG-------K-
KHLVKV-FK-P-----KK-------T-G-F--------K-----LQ---------PK---
------------------------------------------------------------
------EG----------------------S-------KAY-----------------ER
K--------------I---------------------------------------K-KML
------------------------------------------------------------
--------------------------
>494762_TARA_IOS_NCLDV_00012_000000000013
------------------------------------------------------------
------------------------------------------------------------
------------------------------------------------------------
----------------------METFG-----T-RAQVFHGTA------------LKTT-
-------G-------G---LTQ----------------SDLV-Q-D-K-Y-GK-IVSIA-
-------------ARKSAL--------------------KR-----MKREG-------K-
KALVKV-FK-P-----KK-------S-G-F--------K-----LQ---------PK---
------------------------------------------------------------
------EG----------------------T-------KSY-----------------EK
K--------------I---------------------------------------K-KML
------------------------------------------------------------
--------------------------
>507081_TARA_MED_NCLDV_00018_000000000027
------------------------------------------------------------
-----------------MT-----------------------RL----------SR----
------------------------------------------------------------
-A----QR-----------EKYDQVIG-----S-RRQVWNGTA------------HHTS-
-------G-------G---LTR----------------DKLF-M-T-K-N-GR-IVSKS-
-------------KHLTAKK------E------------QR-----LRKAG---------
-------YG-A-----KK-------G-K-F-----------GF-VLLN-------GKKGK
-----------------TMK----------------------------------------
------KG------------------------------RK--------------SKSMKK
KGGFSGHM---------------PLSPANFEGAGVGTSGVALQMEAGMSGGR---RHKKT
MKRH--------------------------------------------------------
--------------------------
>507582_TARA_MED_NCLDV_00019_000000000003
------------------------------------------------------------
---M-------------GK-----------------------RH----------QK----
Q----------------------AD-GMY---------HIA-------------------
-G-----K------------KYEELTG-----S-RAKVWHGTA------------YKTT-
-------G-------G---LKR----------------SDLE-M-N-K-H-GR-IVSKR-
-------------RAATAKR------E------------KR-----LEKAG---------
-------YK-P-----KK-------G-K-F-----------VA-MR----------KSMR
----------------AKAA--------------S-S-----------------------
------P-----------------------A-------RK------------------TR
KSS------------------------------KGKKS-----------------R-KAR
TA----------------------------------------------------------
--------------------------
>508084_TARA_MED_NCLDV_00020_000000000041
------------------------------------------------------------
-----------------MK-----------------------RP----------VR---D
P----------------------IK-GTY---------TIK-------------------
-G-----V------------EYKELFG-----S-REQVMNGTA------------YKTS-
-------G-------E---LTK----------------NELT-W-S-K-T-GR-IVSKL-
-------------KHETAKK------E------------KR-----LEKHG---------
-------YF-A-----KK-------G-K-F-----------GY-VK----------KSNK
------------------------------------------------------------
-----AK-----------------------R-------RK------------------RK
F------------------------------------T-----------------R-KKR
KT----------------------------------------------------------
--------------------------
>508488_TARA_MED_NCLDV_00021_000000000003
------------------------------------------------------------
---M-------------VK-----------------------KF----------LK----
G----------------------KD-GFY---------HIK-------------------
-N-----K------------KYSLLEG-----S-RASVWHENA------------YKTS-
-------G-------G---LTK----------------DKLK-K-N-K-H-GH-IVSKA-
-------------LHTRAKR------EK------------R-----LEKAG---------
-------YH-T-----RK-------G-K-F-----------GA---VFH------GKTV-
-------------------K----------------------------------------
--------------------------------------RR------------------HR
K------------------------------------S-----------------K-KH-
------------------------------------------------------------
--------------------------
>511029_TARA_MED_NCLDV_00026_000000000027
------------------------------------------------------------
------------------------------------------------------MK----
H----------------------AD-GFY---------HIH-------------------
-G-----K------------KYRFLIG-----S-KAQVFHGTA------------YKTA-
-------G-------G---LTE----------------KGVI-K-S-KSS-GK-YVSKK-
-------------ASKRAKS------E------------DR-----LGKAG---------
----------W-----TT-----VQG-K-F-----------GA-VR----------KEDL
-------------------K----------------------------------------
------KS----------------------Q-------KK------------------HK
K------------------------------------G-----------------R-SGH
KSRKK-------------------------------------------------------
--------------------------
>511182_TARA_MED_NCLDV_00027_000000000006
------------------------------------------------------------
-----------------MR-----------------------KH----------LR----
H----------------------ED-GLY---------HIH-------------------
-G-----H------------KYKMLIG-----S-KAQVFHGTA------------YKTA-
-------G-------G---LIK----------------SGII-K-S-KSS-GN-YVSKK-
-------------ASLKAKR------E------------NR-----LGKAG---------
----------W-----GT-----VKG-K-F-----------GA-VR----------LDEK
-------------------R----------------------------------------
------KT----------------------Q-------KR------------------KK
H------------------------------------H-----------------R-RK-
------------------------------------------------------------
--------------------------
>512037_TARA_MED_NCLDV_00028_000000000045
------------------------------------------------------------
------------------------------------------------------MK----
G----------------------AD-GMY---------TVH-------------------
-G-----K------------KYQMLIG-----S-RAQVWHHTA------------YKTA-
-------G-------G---LTR----------------NDLH-M-N-K-N-GR-IVSKK-
-------------KHVTAKK------E------------KR-----LEKHG---------
-------YF-A-----KK-------G-K-F-----------GA-VK----------KT--
-----------------ARK--------------S-R-----------------------
-----SR-----------------------R-------RK-----------------TGK
R-----------------------------------------------------------
------------------------------------------------------------
--------------------------
>512877_TARA_MED_NCLDV_00030_000000000032
------------------------------------------------------------
-----------------MP-----------------------RGD---------VK---A
V----------------------AP-PMF---------AVE-------------------
GG----AK--------------HKTIG-----S-RAQVWHGTA------------KKTT-
-------G-------G---LKK----------------SDLM-K-N-K-H-GR-IVSKK-
-------------VSASAKK------T------------NR-----L--KD---------
-------FK-T-----TK-------G-K-F-----------VL-FK----------KKSK
------------------------------------------------------------
------K-----------------------S-------KK-----------------KSK
K------------------------------------S-----------------K-KC-
------------------------------------------------------------
--------------------------
>513768_TARA_MED_NCLDV_00032_000000000017
------------------------------------------------------------
---M-------------VN-----------------------KPQ---------FQN---
--------------------------GGY---------TVG-------------------
-G-----K------------KYKMLVG-----S-RAQVWNGTA------------LKTSY
-------GRA-----G---LKR----------------SDLL-M-N-K-W-GR-IVSKR-
-------------KHKTGKK------S----------GLKR-----LHAKG---------
-------YF-T-----KK-------G-K-F-----------GV-FK----------KKGK
TA-------------KKGRK--------------S-------------------------
------KRCRHK------------------SG-----PKK----------------GKFK
K-----------CK-----------------------T-----------------K-KRK
RRR---------------------------------------------------------
--------------------------
>515507_TARA_MED_NCLDV_00036_000000000004
-------------MP----QVLPEVQELLQ-K-----------IHFRGLVKSNTNKNKIL
SQNI-------------MK-----------------------NH----------RK----
G----------------------AD-GKY---------HVR-------------------
-G-----K------------SFEELVG-----S-RRQVFNGTA------------FKTS-
-------G-------G---LKK----------------DDLV-Q-N-K-K-TRAIVSKK-
-------------KHISAKR------D------------NR-----LVKAG---------
-------YG-T-----KK-------G-H-F-----------GW-VRVG------------
-------------------K--------------KA------------------------
------------------------------A-------KK------------------TR
K------------------------------------N-----------------KGRK-
------------------------------------------------------------
--------------------------
>516013_TARA_MED_NCLDV_00037_000000000004
------------------------------------------------------------
------------------------------------------------------------
------------------------------------------------------------
-M-----T------------DYKKTVG-----S-KAEVWHGTA------------KHTS-
-------G-------K---LTK----------------KNLM-K-N-K-H-GR-IVSKR-
-------------KHALGKS------KG----------IKI-----LRKAG---------
-------YT-A-----KK-------G-V-F-----------KA-FK----------KSD-
-----------------ANK----------------------------------------
------------------------------T-------QK------------------NK
-------------------------------------S-----------------K-KNR
K-----------------------------------------------------------
--------------------------
>516014_TARA_MED_NCLDV_00037_000000000004
------------------------------------------------------------
-----------------MK-----------------------RP----------VR---N
P----------------------VT-GTY---------RMK-------------------
-DENGKYK------------EYKELFG-----S-REQVWNGTA------------YKTK-
-------Y-------G---LTK----------------SGLF-M-N-K-R-GR-IVSAD-
-------------KYRTAKK------E------------MR-----LKKHG---------
-------YS-A-----KK-------G-K-F-----------GY-VK----------TKKN
------------------------------------K-----------------------
-----------------------------------------------------------K
A------------------------------------L-----------------E-EE-
------------------------------------------------------------
--------------------------
>516199_TARA_MED_NCLDV_00038_000000000015
------------------------------------------------------------
------------------------------------------------------------
--------------------------------------MLE-------------------
GG----NK--------------VMTVG-----S-RAQVWHGTA------------KKTS-
-------G-------G---LTK----------------SHLK-K-N-K-H-GR-IVSKK-
-------------MSSTAKK------E------------NR-----L--RD---------
-------FK-T-----KK-------G-K-F-----------VL-FS----------K---
------------------------------------------------------------
--------------------------------------KH-----------------KSK
K------------------------------------H-----------------R-RH-
------------------------------------------------------------
--------------------------
>516618_TARA_MED_NCLDV_00039_000000000005
------------------------------------------------------------
-----------------MA-----------------------RF----------SK----
G----------------------PD-GKF---------NIK-------------------
-G-----K------------KFEMVQG-----S-RAQVWHGTA------------YETT-
-------G-------G---LTK----------------SKLF-K-N-K-L-GR-IVSAS-
-------------KHKSAKK------D------------KR-----LEKAG---------
-------FK-P-----KK-------G-T-F-----------KA-FK----------KSDA
-----------------K-K----------------------------------------
------------------------------S-------RK------------------SG
T------------------------------------R-----------------K-QKK
------------------------------------------------------------
--------------------------
>518985_TARA_MED_NCLDV_00045_000000000004
------------------------------------------------------------
-----------------MK-----------------------KV----------MK----
S----------------------TD-GKY---------HVH-------------------
-G-----K------------TYKVLVG-----K-RAQVWHGTA------------FKTT-
-------G-------G---LTR----------------SHLH-K-N-K-H-GR-IVSMK-
-------------KHKTAKK------E------------KR-----LEKAG---------
-------YK-P-----KK-------G-K-F-----------VV-MR----------KSLK
-N-------K--------------------------S-----------------------
------P-----------------------K-------RK------------------TR
K------------------------------------S-----------------R-K--
------------------------------------------------------------
--------------------------
>519489_TARA_MED_NCLDV_00046_000000000016
------------------------------------------------------------
------------------------------------------------------MK----
A----------------------AD-GKY---------HIKV------------------
DG-----KM----------HKFDKLEG-----S-RAEVHHKKA------------YKTA-
-------G-------G---LTK----------------KDLI-K-N-K-H-GN-IVSLK-
-------------KHKTAKK------E------------KR-----LEKHG---------
-------YF-A-----KK-------G-K-F-----------GY-VK----------KTAK
-----------------KTR--------------S-------------------------
-----NK-------------------------------KK------------------TK
K------------------------------------N-----------------K-KGI
LAALG----------L--------------------------------------------
--------------------------
>520725_TARA_MED_NCLDV_00050_000000000005
------------------------------------------------------------
MYIM-------------VK-----------------------RH----------HR----
G----------------------ND-GKY---------HIG-------------------
-G-----K------------SFEMLIG-----S-RAQVMHGTA------------YKTA-
-------G-------D---LTA----------------AHLM-F-N-K-H-GR-IVSKK-
-------------KSVTAKR------E------------KR-----LEKAG---------
-------YK-P-----RK-------G-K-F-----------VL-MR----------KSMR
-N-------NKT-----HKK--------------H-H-----------------------
------K-----------------------KH-----HKK-----------------HNK
KHHK-----------------------------KRSTM-----------------R-RNK
SGHC----------------------------------HNS-KGRFTKC-----------
--------------------------
>522599_TARA_MED_NCLDV_00056_000000000003
------------------------------------------------------------
-------------------------------------------------------M----
Q----------------------FE-GG-----------KK-------------------
-M-----R----------------TFG-----S-RAEVWHGNA------------KKTT-
-------G-------G---LTK----------------KDLI-K-N-K-H-GR-IVSKK-
-------------KHNMEKK------M------------KR-----LEKAG---------
-------YK-T-----KK-------G-Q-F-----------GA-VK----------SESK
------------------------------------RK----------------------
------T-----------------------A-------RK--------------------
---------------------------------------------------------SKK
G-------------------------------------KKS-KKN---------------
--------------------------
>523651_TARA_MED_NCLDV_00059_000000000006
------------------------------------------------------------
MVHC-------------QN-----------------------YS----------EY----
S----------------------QS-GGA---------KKK-------------------
-T-----K----------------TVG-----S-RAEVWHGNA------------KKTS-
-------G-------G---LTK----------------KDLL-K-N-K-H-GR-IVSKK-
-------------KHLSEKK------N------------KR-----LEKAG---------
-------YK-T-----KK-------G-Q-F-----------GA-VK----------SDSA
-----------------TKS----------KKKSKSRK----------------------
------S-----------------------S-------RK------------------AS
K------------------------------------K-----------------T-AKK
R-------------------------------------RKS-RKK---------------
--------------------------
>524576_TARA_MED_NCLDV_00062_000000000034
-------------------------MTEMN-L--PQIGGESEPAPFSGGKRRRRTIRRRK
SLKR-------------HK-----------------------RP----------VR----
G----------------------ND-GKF---------HIK-------------------
-G-----K------------TYVQLFG-----S-RQQVWNKTA------------YKTT-
-------G-------N---LKR----------------EDLT-Q-N-S-R-RR-IVSKK-
-------------KYIQGKK------EV--------KSKKR-----LFKL----------
-------YT-A-----KK-------G-K-F-----------GP-VK--------------
------------------------------------------------------------
--------------------------------------RK--------------------
------------------------------------------------------------
------------------------------------------------------------
--------------------------
>524963_TARA_MED_NCLDV_00063_000000000028
------------------------------------------------------------
------------------------------------------------------MR----
H----------------------SD-GHY---------HIH-------------------
-G-----H------------KYKMLIG-----S-KAQVFHGTA------------YKTA-
-------G-------G---LIK----------------SGVM-R-S-KSS-GK-FVSKK-
-------------ASKRAKS------E------------NR-----LGKAG---------
----------W-----GT-----VKG-K-F-----------GA-VR----------LDEK
-------------------R----------------------------------------
------KT----------------------Q-------KK------------------RR
G------------------------------------R-----------------K-RN-
------------------------------------------------------------
--------------------------
>528639_TARA_MED_NCLDV_00077_000000000033
------------------------------------------------------------
-----------------MA-----------------------------------------
------------------------------------------------------------
-------P------------RIVHRIG-----S-RREVFNGTA------------KRTT-
-------G-------G---LEK----------------VHLI-K-N-K-Y-GR-IVSKK-
-------------KHLTAKK------E------------KR-----LVKYG---------
-------FG-A-----KK-------G-K-F-----------GF-VRV-------------
----------------KPTK--------------K-V-----------------------
-----VK-----------------------R-------KK------------------GK
T------------------------------------Q-----------------R-RRR
------------------------------------------------------------
--------------------------
>536388_TARA_MED_NCLDV_00119_000000000009
------------------------------------------------------------
---M-------------TK-----------------------RV----------KR----
S----------------------PD-GKY---------HVA-------------------
-G-----K------------KYTLLKG-----S-RAQVWHETA------------YKTA-
-------G-------G---LKK----------------SDLI-M-N-K-L-GR-VVSSK-
-------------KHKTAKK------E------------KR-----LEKHG---------
-------YS-M-----AK-------GKK-F-----------GA-IKL---------DKSK
------------------------------------A-----------------------
------K-----------------------S-------TR------------------KK
R------------------------------------T-----------------R-KRL
NKKR--------------------------------------------------------
--------------------------
>537386_TARA_MED_NCLDV_00127_000000000006
------------------------------------------------------------
------------------------------------------------------------
------------------------M-----------------------------------
-------K----------------TVG-----S-RAEVFHGNA------------KHTS-
-------G-------G---LTK----------------KDLI-K-N-K-H-QR-IVSKK-
-------------KHHTAKK------E------------KR-----LAKAG---------
-------YI-P-----KK-------G-K-F-----------VI-MR----------KSMK
-----------------KSK----------------------------------------
------------------------------S-------KK------------------GK
K-----------------------------------------------------------
------------------------------------------------------------
--------------------------
>539397_TARA_PON_NCLDV_00001_000000000011
------------------------------------------------------------
------------------------------------------------------------
------------------------------------------------------------
--------------------------------------MHENA------------KMTG-
-------G-------G---LRK----------------KDLK-Y-N-K-Q-GK-IVSKK-
-------------MSQRAKK------E------------KR-----LEKAG---------
-------YT-T-----RK-------GQ--F-----------GA-VRVMKG-----EMTNA
---------------QDVAD-------WI-------RTVPG-------------------
--IPSDKAEEYAT--------AFIAQGIDAT-------KMDG-----------LSKDDMK
SKNLVSNP-------------------------IHRAKLV---------------S-KWK
K--FRESN-----PDINLL-----------------YIRK--------------------
--------------------------
>539484_TARA_PON_NCLDV_00001_000000000013
------------------------------------------------------------
-----------------ME-----------------------------------------
------------------------------------------------------------
-------R-----------------VG-----T-RAQVMHGNA------------KQTA-
-------G-------G---LKK----------------KDLK-Y-N-K-Q-GK-IVSKK-
-------------MSQRAKK------E------------KR-----LQKAG---------
-------YT-T-----KK-------GQ--F-----------GA-FKMRGGGKIRVEKLVQ
---------------DKINPYHLIDGKW--------KTFGNDH------------LEFGD
LIIYRYNDEHYVSDCKKYIDNVGVLQPVLFN-------KKD--------------FNDAK
-LTFINVE-------------------------INENELG---------------R-KIS
DCKLQEY-----------------------------------------------------
--------------------------
>541856_TARA_PON_NCLDV_00005_000000000005
------------------------------------------------------------
-----------------MR-----------------------KV----------RK----
Q----------------------SD-GKY---------HVD-------------------
-G-----K------------VFDVLVG-----T-RAQVLHGTA------------YKTS-
-------G-------G---LLA----------------KDLV-Q-N-K-N-GR-IVSKK-
-------------KHVTAKR------E------------RR-----LEKHG---------
-------FY-A-----QK-------G-K-F-----------GY-IK----------KT--
-A-------RRS---P-P----------------K-V-----------------------
------K-----------------------R-------AR------------------TI
G------------------------------------G-----------------T-RKV
-R----------------------------------------------------------
--------------------------
>542516_TARA_PON_NCLDV_00007_000000000011
------------------------------------------------------------
-----------------MK-----------------------KV----------SK----
Q----------------------SD-GKY---------HIK-------------------
-G-----S------------TYGMLEG-----S-RAQVWHGNA------------YKTA-
-------G-------N---LTK----------------KQLM-M-N-K-N-GR-IVSKK-
-------------KHLTAKR------E------------KR-----LQKHG---------
-------YF-A-----KK-------G-K-F-----------GA-VK----------RA--
-------------------K--------------T-V-----------------------
------K-----------------------R-------RR------------------GR
S------------------------------------S-----------------R-RR-
------------------------------------------------------------
--------------------------
>543270_TARA_PON_NCLDV_00008_000000000043
------------------------------------------------------------
-----------------MK-----------------------RV----------HK----
S----------------------AD-GKY---------HIA-------------------
-G-----K------------KYDILVG-----S-RAQVHHGTA------------YKTT-
-------G-------G---LKH----------------SDLM-M-N-K-H-GR-IVSRK-
-------------KHATAKR------E------------KR-----LEKAG---------
-------YK-P-----KK-------G-K-F-----------VI-MR----------KGHK
-T-------RSA---RGVRK--------------G-K-----------------------
------K-----------------------S-------RR------------------HR
K------------------------------------S-----------------R-RH-
------------------------------------------------------------
--------------------------
>544410_TARA_PON_NCLDV_00011_000000000029
------------------------------------------------------------
-----------------MK-----------------------KV----------LK----
S----------------------LD-GKY---------HIK-------------------
-G-----Q------------VFDKLIG-----S-RAQVWHGTA------------YKTK-
-------G-------D---LCK----------------SDLL-M-T-K-R-GK-IVSKR-
-------------KSQTAKK------E------------KR-----LEKHG---------
-------YF-T-----VK-------G-K-F-----------GY-VK----------KTP-
------------------KK------------HGT-R-----------------------
------K-----------------------GM-----VRK-----------------TAR
RAYE---------------------------------T-----------------KSGKK
LW----------------------------------------------------------
--------------------------
>548872_TARA_PON_NCLDV_00025_000000000006
------------------------------------------------------------
---M-------------VK-----------------------RI----------TK----
S----------------------DD-GLY---------HVA-------------------
-G-----Q------------KFEVLEG-----S-RAKVWHGNA------------YKTS-
-------G-------G---LTK----------------KDLM-Q-N-K-W-GK-IVSAK-
-------------KSKTAKA------E------------KR-----LEKAG---------
-------WT-A-----KK-------G-K-F-----------GA-VR----------KSSK
-----------------N------------------------------------------
-----SK-----------------------T-------RK------------------SK
------------------------------------------------------------
------------------------------------------------------------
--------------------------
>550613_TARA_PON_NCLDV_00032_000000000005
------------------------------------------------------------
---M-------------VR-----------------------RH----------TK----
H----------------------DD-GMY---------HIG-------------------
-G-----H------------KYSLLVG-----S-RAQVWHRTA------------YKTT-
-------G-------G---LKH----------------DDLT-Q-N-D-E-GR-IVSKT-
-------------KSRLGKS------Q------------KN-----LGKFL---------
----------Q-----PK-----GSG-T-F-----------GPNTA----------KK-A
KK--------------GGKK----------------------------------------
------GK----------------------T-------AK------------------KG
K------------------------------------K-----------------S-RKH
------------------------------------------------------------
--------------------------
>552749_TARA_PON_NCLDV_00042_000000000003
------------------------------------------------------------
---M-------------VD-----------------------------------------
--------------------------------------KIK-------------------
-------N-----------------IG-----S-RAQVMHGTA------------KKTS-
-------G-------G---LEK----------------KDLK-Y-N-N-Q-GR-IVSKR-
-------------KSDLGHKLY---AKN-----------KSI----LKKNQ---------
-------FK-KNPKTSRK---------K-------------NT-MK--------KPKTSR
-----------------KKK--------------TMKK----------------------
-----PKT----------------------SR-----KKK--------------TMTMKK
K--------P-------------------------NPSCKEL-LKRLIE------R-KRL
------------------------------------------------------------
--------------------------
>560183_TARA_PSE_NCLDV_00007_000000000037
------------------------------------------------------------
------------------------------------------------------------
------------------------------------------------------------
-M-----T------------QHVKAVG-----S-RAEVMHGNA------------KHTS-
-------G-------G---LEK----------------KHLM-V-N-K-R-GR-IVSRK-
-------------KSKTAKK------Q------------KR-----LEKAG---------
-------FK-A-----KK-------G-T-F-----------KL-FK----------KSD-
------------------GK----------------------------------------
------------------------------T-------RR------------------KR
K----------------------------------GGG-----------------E-HDK
ESH---------------------------------------------------------
--------------------------
>560184_TARA_PSE_NCLDV_00007_000000000037
------------------------------------------------------------
-----------------MK-----------------------RP----------VR---D
P----------------------IT-GTY---------TVK-------------------
-G-----N------------VYNELFG-----S-REQVLNKTA------------YKTT-
-------G-------G---LTI----------------DDLL-M-N-K-N-GR-IVSAV-
-------------KHKTAKK------E------------KR-----LEKYG---------
-------YF-A-----KK-------G-K-F-----------GY-VK----------KGRK
------------------------------------------------------------
------------------------------T-------RK------------------NK
N------------------------------------T-----------------R-KKK
------------------------------------------------------------
--------------------------
>562297_TARA_PSE_NCLDV_00012_000000000005
------------------------------------------------------------
------------------------------------------------------MR----
H----------------------ED-GLY---------HIH-------------------
-G-----H------------KYSMLIG-----S-KAQVAHGTA------------YKTA-
-------G-------G---LIK----------------SGII-K-S-KSS-GN-YVSKK-
-------------ASLKAKR------E------------NR-----LGKAG---------
----------W-----GT-----VKG-K-F-----------GA-VR----------LDEK
-------------------N----------------------------------------
------KT----------------------Q-------KK------------------QK
K------------------------------------Q-----------------K-KRR
RN----------------------------------------------------------
--------------------------
>563229_TARA_PSE_NCLDV_00014_000000000009
------------------------------------------------------------
------------------------------------------------------------
------------------------M-----------------------------------
-------K----------------TVG-----S-RAEVFHGNA------------KHTS-
-------G-------G---LTK----------------KDLI-K-N-K-H-QR-IVSKK-
-------------KHATAKK------E------------KR-----LAKAG---------
-------YI-P-----KK-------G-K-F-----------VI-MR----------KSMK
-----------------QSK----------------------------------------
------------------------------S-------KK------------------GK
K-----------------------------------------------------------
------------------------------------------------------------
--------------------------
>563857_TARA_PSE_NCLDV_00016_000000000010
------------------------------------------------------------
-----------------MK-----------------------RP----------VR---D
P----------------------IT-GGY---------TIK-------------------
-G-----G------------FYKELFG-----S-REQVMNGTA------------YKTS-
-------G-------G---LKK----------------SELL-M-N-G-R-GR-IVSKK-
-------------KYETAKK------E------------KR-----LEKHG---------
-------FF-A-----KK-------G-K-F-----------GY-VK----------KKTR
------------------------------------------------------------
------K-----------------------N-------KK------------------NL
S------------------------------------T-----------------K-KK-
------------------------------------------------------------
--------------------------
>564091_TARA_PSE_NCLDV_00017_000000000016
------------------------------------------------------------
-----------------MK-----------------------KV----------SK----
Q----------------------SD-GKY---------HIK-------------------
-G-----S------------SYGMLEG-----S-RAQVWHGNA------------YKTA-
-------G-------N---LTK----------------KQLM-M-N-K-N-GR-IVSKK-
-------------KHLTAKR------E------------KR-----LQKHG---------
-------YF-A-----KK-------G-K-F-----------GA-VK----------RA--
-------------------K--------------T-V-----------------------
------K-----------------------R-------RR------------------GR
S------------------------------------S-----------------R-RR-
------------------------------------------------------------
--------------------------
>565281_TARA_PSE_NCLDV_00020_000000000028
------------------------------------------------------------
---M-------------VSII------GGKS-------KSM-RH----------KK----
G----------------------KS-GLY---------TIK-------------------
-G-----K------------SYKMLKG-----S-RAQVGHKIA------------YKTN-
-------GN-----PG---LKF----------------EDLK-Q-N-K-H-GR-WVSKK-
-------------MSKLAKK------N------------NR-----LGKAG---------
-------YK-T-----KK-------G-V-F-----------GS-FK--------NGKPVK
---M-------------KNK----------------------------------------
------------------------------TM-----RRK--------------RGGAGK
E------------------------------------AMADL-------------RGGKA
LV----------------------------------------------------------
--------------------------
>565868_TARA_PSE_NCLDV_00022_000000000003
------------------------------------------------------------
---M-------------TK-----------------------RA----------HK----
G----------------------SD-GKY---------HIK-------------------
-G-----S------------TYDELVG-----S-RAQVFHGTA------------YKTSH
G----K-H-------G---LRK----------------HQLK-K-NTK-T-GR-IVSLR-
-------------KSKTAKK------------------EQR-----LKKHG---------
-------WT-T-----KK-------G-K-F-----------GA-V---------------
-----------------QIK----------------------------------------
------N-----------------------T-------TA------------------KR
KT-----------------------------------------------------RRQRK
R-----------------------------------------------------------
--------------------------
>568001_TARA_PSE_NCLDV_00029_000000000017
------------------------------------------------------------
-------------------------------------------------------M----
G----------------------AK-----------------------------------
-------K----------------TFG-----S-RAEVFHGTA------------KKTS-
-------G-------G---LIK----------------KDLL-R-N-K-H-GA-IVSKK-
-------------KYFTAKK------E------------RR-----LERHG---------
-------YF-A-----KK-------G-K-F-----------GY-VK----------KAIT
-----------------A-K--------------KGKK----------------------
------------------------------A-------KK------------------AK
K------------------------------------V-----------------K-KGK
N-------------------------------------KTK-KNKTKKN-----------
--------------------------
>568367_TARA_PSE_NCLDV_00031_000000000002
------------------------------------------------------------
---M-------------VN-----------------------NAY---------NKN---
--------------------------GAT---------MVG-------------------
-G-----K------------KYQLTVG-----S-RAQVWNGTA------------YKTGY
-------GKK-----G---LKR----------------SDLI-K-N-K-H-GR-IVSKR-
-------------KHAYGKS------K----------GLKQ-----LHAKG---------
-------YF-T-----RK-------G-K-F-----------GA-IK----------KG-K
TA-------------KKGRK--------------RGKS----------------------
----RGKRCRHK------------------SG-----KKK----------------GKYK
K-----------CK-----------------------T-----------------K-KRR
------------------------------------------------------------
--------------------------
>569320_TARA_PSE_NCLDV_00035_000000000015
------------------------------------------------------------
------------------------------------------------------------
------------------------------------------------------------
---------------------MDKTFG-----S-RAEVWHCTA------------LKTT-
-------G-------G---LTK----------------KDLV-Q-D-K-Y-GK-IVSKA-
-------------ARKAAV--------------------AR-----MEREG-------K-
QALVKV-FK-A-----KK-------T-G-F--------K-----LQ---------PK---
------------------------------------------------------------
------EG----------------------T-------KRY-----------------KT
L--------------I---------------------------------------K-KML
------------------------------------------------------------
--------------------------
>570008_TARA_PSE_NCLDV_00039_000000000015
------------------------------------------------------------
-----------------MS----------------------------------EQQ----
--------------------------CTFL------------------------------
-G----GKN----STNP--RCVLPYCG-----T-RLQVWRGMA------------NETS-
-------G-------G---LKK----------------KDLV-K-N-K-W-GR-IVSRK-
-------------KYHSASK------D------------DR-----LVKHG---------
-------YG-P-----NKNRV----N-NLF--------------VK-------APRKTRK
VR-G---------GFILKQK----------------------------------------
-----GK-------------------------------KK------------------QR
T--------------V---------------------------------------RNKTI
K-----------------------------------------------------------
--------------------------
>578608_TARA_PSW_NCLDV_00009_000000000008
------------------------------------------------------------
------------------------------------------------------MK----
G----------------------AD-GMY---------TVH-------------------
-G-----K------------KYQMLIG-----S-RAQVWHNTA------------YKTA-
-------G-------G---LTR----------------NDLH-M-N-K-N-GR-IVSKK-
-------------KHVTAKK------E------------KR-----LEKHG---------
-------YF-A-----TK-------G-K-F-----------GA-VK----------NT--
-----------------AKK--------------S-R-----------------------
-----SR-----------------------R-------RK-----------------TGR
K-----------------------------------------------------------
------------------------------------------------------------
--------------------------
>580841_TARA_PSW_NCLDV_00014_000000000020
------------------------------------------------------------
------------------------------------------------------------
------------------------------------------------------------
----------------------MSNTG-----S-RAQVFHGNA------------DKTT-
-------G-------G---LTK----------------SDLK-K-N-D-N-GK-IVSKK-
-------------ASAAAKK------T------------RN-----L-------------
----GE-FE-A-----SG-------K-G-F--------T-----LA---------PK---
------------------------------------------------------------
------KG----------------------T-------KAHKELKS-KKSRKSAKKS-RK
S--------------A---------------------------------------K-KSR
KSAKKSRKS----AK---------------------------------------------
--------------------------
>581236_TARA_PSW_NCLDV_00015_000000000014
-----------------------MDANIVY-H-----------FKDRNVLRRN--FYLYY
---I-------------MK-----------------------RP----------VR---D
P----------------------IK-GTY---------TIN-------------------
-G-----K------------EYKELFG-----S-REQVWNGTA------------HKTK-
-------Y-------G---LTK----------------QGLV-M-N-K-W-GR-IVSAD-
-------------KHESATK------E------------KR-----LEKYG---------
-------YF-A-----KK-------G-K-F-----------GY-VK----------KKTN
------------------------------------RRK---------------------
---SRSK-----------------------G-------KK------------------NR
K------------------------------------T-----------------K-RKH
Q-----------------------------------------------------------
--------------------------
>581836_TARA_PSW_NCLDV_00016_000000000028
------------------------------------------------------------
------------------------------------------------------MK----
-----------------------QG-EFY---------HVH-------------------
-G-----E------------KFRKLIG-----S-RAEVWHKTA------------YKTA-
-------G-------D---LKR----------------SDLM-M-N-K-N-GR-IVSKK-
-------------KHTTAKK------E------------KR-----LEKHG---------
-------YF-A-----KK-------G-S-F-----------GF-VK----------KTPK
-R-------GGN-----NN---------------T-------------------------
------S-----------------------G-------GK------------------KR
K------------------------------------T-----------------R-KH-
------------------------------------------------------------
--------------------------
>582305_TARA_PSW_NCLDV_00017_000000000014
------------------------------------------------------------
-------------------------------------------------------K----
H----------------------AD-GKY---------HIN-------------------
-G-----R------------TYDVLVG-----T-RAQVLHGTA------------YKTS-
-------G-------G---LLA----------------KDLV-Q-N-K-N-GR-IVSRK-
-------------KHLTAKK------E------------KR-----LERHG---------
-------YF-A-----QK-------G-K-F-----------GA-VK----------RT--
-A-------RRS---P-SSR--------------R-T-----------------------
------R-----------------------K-------AH------------------TI
G-----------------------------------------------------------
------------------------------------------------------------
--------------------------
>582462_TARA_PSW_NCLDV_00017_000000000026
------------------------------------------------------------
-----------------MR-----------------------KQ----------HK----
H----------------------AD-GKY---------HIN-------------------
-G-----S------------TFDVLVG-----T-RAQVLHGTA------------YKTS-
-------G-------G---LLA----------------KDLV-Q-N-K-N-GR-IVSRK-
-------------KHLTAKK------E------------KR-----LERHG---------
-------YF-A-----QK-------G-K-F-----------GA-VR----------E---
------------------------------------------------------------
------------------------------------------------------------
------------------------------------------------------------
------------------------------------------------------------
--------------------------
>582984_TARA_PSW_NCLDV_00018_000000000019
------------------------------------------------------------
-----------------MH-----------------------KV----------MK----
G----------------------PD-GLY---------HVK-------------------
-G-----K------------KYPLLVG-----S-RAQVYHQTA------------YKTS-
-------G-------G---LKK----------------SDLL-M-N-K-N-GR-IVSAA-
-------------KHQTAKK------E------------KR-----LQQHG---------
-------YY-A-----KK-------G-T-F-----------GF-IK----------KT--
-----------------PLK--------------S-------------------------
------R-----------------------K-------SK------------------KS
K------------------------------------S-----------------R-KNN
NNNN----------------------------------NNN-NNNNNNNNN---NNNNNN
NNN-----------------------
>584291_TARA_PSW_NCLDV_00022_000000000006
------------------------------------------------------------
------------------------------------------------------------
------------------------------------------------------------
-------M------------VFKKTVG-----S-RAEVWHGTA------------KKTS-
-------G-------G---LMR----------------KDLK-M-N-K-R-GR-IVSRK-
-------------MSDRAKK------E------------KR-----LEKAG---------
-------FK-T-----KK-------G-V-F-----------KK-FK----------KSD-
------------------GK----------------------------------------
------------------------------K-------KR------------------RS
K----------------------------------K------------------------
------------------------------------------------------------
--------------------------
>584982_TARA_PSW_NCLDV_00023_000000000050
------------------------------------------------------------
---M-------------VN-----------------------KP----------TR----
Q----------------------SD-GLY---------HIK-------------------
-G-----K------------TYKNLFG-----K-RAQVWHGNA------------YKTK-
-------G-------E---LLK----------------KDLL-M-N-K-R-GR-IVSKK-
-------------KHSQSKK------E------------KR-----LEKAG---------
-------FF-T-----KK-------G-Q-F-----------GY-VK----------KD--
-----------------GTR--------------K-------------------------
------A-----------------------K-------RK--------------------
------------------------------------------------------------
------------------------------------------------------------
--------------------------
[truncated: 131,222 more chars]
