# Supplementary material for: Haptophyte-infecting viruses change the genome condensing proteins of dinoflagellates
Source: Commun Biol. 2025 Mar 28;8:510. doi: 10.1038/s42003-025-07905-3 (PMC11953307; doi:10.1038/s42003-025-07905-3)
Supplement: Supplementary file 6 — Supplementary Data 4 [file 42003_2025_7905_MOESM6_ESM.txt]

DATASET_DOMAINS
#Protein domain datasets are visualized as schematic representations of proteins, with a protein backbone and various shapes depicting the locations of individual domains

#lines starting with a hash are comments and ignored during parsing

#=================================================================#
#                    MANDATORY SETTINGS                           #
#=================================================================#
#select the separator which is used to delimit the data below (TAB,SPACE or COMMA).This separator must be used throughout this file.
#SEPARATOR TAB
#SEPARATOR SPACE
SEPARATOR COMMA

#label is used in the legend table (can be changed later)
DATASET_LABEL,domains

#dataset color (can be changed later)
COLOR,#ff00ff

#=================================================================#
#                    OPTIONAL SETTINGS                            #
#=================================================================#

#=================================================================#
#     all other optional settings can be set or changed later     #
#           in the web interface (under 'Datasets' tab)           #
#=================================================================#

#dataset scale: you can simply set the values where the scale will be drawn
#DATASET_SCALE,100,200,1000
#or you can specify value, label, color, width, style and label size factor for each scale line (dash separated, format: VALUE-LABEL-COLOR-WIDTH-DASHED-LABEL_SCALE_FACTOR))
#DATASET_SCALE,100-amino acid 100-#0000ff-5-1-1,200-line at aa200-#ff0000-1-0-2,1000-3rd aa line-#00ff00-5-1-1

#Each dataset can have a legend, which is defined using LEGEND_XXX fields below
#For each row in the legend, there should be one shape, color and label.
#Optionally, you can define an exact legend position using LEGEND_POSITION_X and LEGEND_POSITION_Y. To use automatic legend positioning, do NOT define these values
#Optionally, shape scaling can be present (LEGEND_SHAPE_SCALES). For each shape, you can define a scaling factor between 0 and 1.
#To order legend entries horizontally instead of vertically, set LEGEND_HORIZONTAL to 1
#Shape should be a number between 1 and 6, or any protein domain shape definition (RE, HH, HV...).
#1: square
#2: circle
#3: star
#4: right pointing triangle
#5: left pointing triangle
#6: checkmark

#LEGEND_TITLE,Dataset legend
#LEGEND_POSITION_X,100
#LEGEND_POSITION_Y,100
#LEGEND_HORIZONTAL,0
#LEGEND_SHAPES,1,2,3
#LEGEND_COLORS,#ff0000,#00ff00,#0000ff
#LEGEND_LABELS,value1,value2,value3
#LEGEND_SHAPE_SCALES,1,1,0.5

#maximum width
#WIDTH,1000

#always show internal values; if set, values associated to internal nodes will be displayed even if these nodes are not collapsed. It could cause overlapping in the dataset display.
#SHOW_INTERNAL,0

#show dashed lines between leaf labels and the dataset
#DASHED_LINES,1

#left margin, used to increase/decrease the spacing to the next dataset. Can be negative, causing datasets to overlap.
#MARGIN,0

#protein height factor; Default height of each domain will be slightly less than the available space between leaves, but you can set a multiplication factor here to increase/decrease it (values from 0 to 1 will decrease it, values above 1 will increase it)
#HEIGHT_FACTOR,1

#proteins are aligned to the node lines by default. Using BAR_SHIFT, you can move them all up/down by a fixed amount
#BAR_SHIFT,0

#display or hide the text labels for each domain
#SHOW_DOMAIN_LABELS,1

#set the size factor for the text labels
#LABEL_SIZE_FACTOR,1

#with LABELS_ON_TOP set to 0, label text which does not fit into the shape will be hidden
#LABELS_ON_TOP,0

#color of the background rectangle representing the protein amino acid backbone
#BACKBONE_COLOR,#aaaaaa

#height of the background rectangle representing the protein amino acid backbone (in pixels)
#BACKBONE_HEIGHT,10

#border width; if set above 0, a border of specified width (in pixels) will be drawn around the domain shapes
#BORDER_WIDTH,0

#border color; used when BORDER_WIDTH is above 0
#BORDER_COLOR,#0000ff


#domains can be filled with solid color, or a gradient
#GRADIENT_FILL,1

#=================================================================#
#       Actual data follows after the "DATA" keyword              #
#=================================================================#
#Internal tree nodes can be specified using IDs directly, or using the 'last common ancestor' method described in iTOL help pages
DATA
#Each node can have one protein definition assigned, with total protein length defined in field 2, followed by an unlimited number of domain definitions
#Each domain definition consists of 5 parts, separated with vertical lines:
#SHAPE|START|END|COLOR|LABEL

#there are 13 different possible shapes:
#RE  rectangle
#HH  horizontal hexagon
#HV  vertical hexagon
#EL  ellipse
#DI  rhombus (diamond)
#TR  right pointing triangle
#TL  left pointing triangle
#PL  left pointing pentagram
#PR  right pointing pentagram
#PU  up pointing pentagram
#PD  down pointing pentagram
#OC  octagon
#GP  rectangle (gap; black filled rectangle with 1/3 normal height)

#for example, a 1200 amino acid protein with 3 domains, displayed on node 9606:
#red colored rectangle representing a SH2 domain at positions 100 - 150
#blue colored ellipse representing a SH3 domain at positions 400 - 500
#green colored octagon representing a PH domain at positions 700 - 900
#9606,1200,RE|100|150|#ff0000|SH2,EL|400|500|#0000ff|SH3,OC|700|900|#00ff00|PH12208_Mimiviridae_ChoanoV1_000000000004,100,RE|50|87|#ff8658|NLS
26568_Mimiviridae_LC015646_Yellowstone_lake_mimivirus_DNA_000000000001,100,RE|62|73|#ff8658|NLS
48542_Moniruzzaman_LP01_ERX552252_57_dc_000000000006,100,RE|69|76|#ff8658|NLS
48635_Moniruzzaman_LP01_ERX552274_25_dc_000000000001,100,RE|52|97|#ff8658|NLS
48832_Moniruzzaman_LP01_ERX552283_12_dc_000000000004,100,RE|55|76|#ff8658|NLS
48984_Moniruzzaman_LP01_ERX552326_9_dc_000000000002,100,RE|59|73|#ff8658|NLS
49188_Moniruzzaman_LP01_ERX552333_20_dc_000000000002,100,RE|53|77|#ff8658|NLS
49579_Moniruzzaman_LP01_ERX555907_107_dc_000000000001,100,RE|70|77|#ff8658|NLS
49764_Moniruzzaman_LP01_ERX555961_17_dc_000000000001,100,RE|68|76|#ff8658|NLS
49951_Moniruzzaman_LP01_ERX555961_3_dc_000000000001,100,RE|56|83|#ff8658|NLS,RE|91|95|#ff8658|NLS
50558_Moniruzzaman_LP01_ERX555978_25_dc_000000000002,100,RE|53|90|#ff8658|NLS
50790_Moniruzzaman_LP01_ERX555987_14_dc_000000000005,100,RE|57|75|#ff8658|NLS
50874_Moniruzzaman_LP01_ERX555987_14_dc_000000000008,100,RE|62|75|#ff8658|NLS
51105_Moniruzzaman_LP01_ERX555987_30_dc_000000000006,100,RE|54|92|#ff8658|NLS
51146_Moniruzzaman_LP01_ERX556023_2_dc_000000000002,100,RE|55|76|#ff8658|NLS
51192_Moniruzzaman_LP01_ERX556023_2_dc_000000000004,100,RE|54|88|#ff8658|NLS
51715_Moniruzzaman_LP01_ERX556037_11_dc_000000000004,100,RE|53|77|#ff8658|NLS
51798_Moniruzzaman_LP01_ERX556059_2_dc_000000000002,100,RE|71|75|#ff8658|NLS
52296_Moniruzzaman_LP01_ERX556127_13_dc_000000000005,100,RE|71|72|#ff8658|NLS,RE|75|75|#ff8658|NLS
53394_Moniruzzaman_LP01_SRX672316_10_dc_000000000003,100,RE|53|90|#ff8658|NLS
53664_Moniruzzaman_LP01_SRX803008_7_dc_000000000001,100,RE|54|77|#ff8658|NLS
55568_Moniruzzaman_LP04_ERX555919_35_dc_000000000010,100,RE|5|26|#ff8658|NLS,RE|30|83|#ff8658|NLS,RE|86|90|#ff8658|NLS
57912_Moniruzzaman_MM01_ERX288947_11_dc_000000000001,100,RE|40|57|#ff8658|NLS,RE|70|86|#ff8658|NLS
58819_Moniruzzaman_MM01_ERX552243_92_dc_000000000002,100,RE|56|99|#ff8658|NLS
59103_Moniruzzaman_MM01_ERX552243_92_dc_000000000015,100,RE|39|98|#ff8658|NLS
59675_Moniruzzaman_MM01_ERX552244_9_dc_000000000002,100,RE|52|99|#ff8658|NLS
59967_Moniruzzaman_MM01_ERX552246_27_dc_000000000001,100,RE|81|99|#ff8658|NLS
60372_Moniruzzaman_MM01_ERX552252_1_dc_000000000003,100,RE|79|99|#ff8658|NLS
60959_Moniruzzaman_MM01_ERX552255_28_dc_000000000006,100,RE|69|99|#ff8658|NLS
61360_Moniruzzaman_MM01_ERX552257_75_dc_000000000014,100,RE|54|71|#ff8658|NLS,RE|76|99|#ff8658|NLS
61727_Moniruzzaman_MM01_ERX552270_100_dc_000000000014,100,RE|75|99|#ff8658|NLS
62179_Moniruzzaman_MM01_ERX552270_108_dc_000000000001,100,RE|50|90|#ff8658|NLS
64851_Moniruzzaman_MM01_ERX552270_52_dc_000000000035,100,RE|72|90|#ff8658|NLS
65510_Moniruzzaman_MM01_ERX552270_62_dc_000000000004,100,RE|57|71|#ff8658|NLS,RE|86|99|#ff8658|NLS
66286_Moniruzzaman_MM01_ERX552270_65_dc_000000000007,100,RE|45|99|#ff8658|NLS
67036_Moniruzzaman_MM01_ERX552270_74_dc_000000000007,100,RE|45|99|#ff8658|NLS
67524_Moniruzzaman_MM01_ERX552270_94_dc_000000000005,100,RE|59|99|#ff8658|NLS
67986_Moniruzzaman_MM01_ERX552274_30_dc_000000000008,100,RE|59|99|#ff8658|NLS
68724_Moniruzzaman_MM01_ERX552283_5_dc_000000000004,100,RE|39|56|#ff8658|NLS,RE|82|99|#ff8658|NLS
70196_Moniruzzaman_MM01_ERX552296_13_dc_000000000001,100,RE|52|67|#ff8658|NLS,RE|73|99|#ff8658|NLS
71081_Moniruzzaman_MM01_ERX552296_13_dc_000000000059,100,RE|49|89|#ff8658|NLS
72122_Moniruzzaman_MM01_ERX552296_45_dc_000000000004,100,RE|52|99|#ff8658|NLS
72817_Moniruzzaman_MM01_ERX552296_8_dc_000000000010,100,RE|54|99|#ff8658|NLS
73208_Moniruzzaman_MM01_ERX552297_80_dc_000000000013,100,RE|57|80|#ff8658|NLS,RE|85|99|#ff8658|NLS
74138_Moniruzzaman_MM01_ERX552302_47_dc_000000000006,100,RE|63|99|#ff8658|NLS
74650_Moniruzzaman_MM01_ERX555913_6_dc_000000000001,100,RE|55|94|#ff8658|NLS
75243_Moniruzzaman_MM01_ERX555926_39_dc_000000000012,100,RE|58|99|#ff8658|NLS
77002_Moniruzzaman_MM01_ERX555965_52_dc_000000000001,100,RE|45|56|#ff8658|NLS,RE|65|98|#ff8658|NLS
77374_Moniruzzaman_MM01_ERX555965_56_dc_000000000001,100,RE|52|98|#ff8658|NLS
77879_Moniruzzaman_MM01_ERX555965_5_dc_000000000005,100,RE|49|53|#ff8658|NLS,RE|64|95|#ff8658|NLS
78698_Moniruzzaman_MM01_ERX555988_97_dc_000000000002,100,RE|59|97|#ff8658|NLS
79436_Moniruzzaman_MM01_ERX555997_4_dc_000000000012,100,RE|32|48|#ff8658|NLS,RE|59|62|#ff8658|NLS,RE|65|99|#ff8658|NLS
80270_Moniruzzaman_MM01_ERX556007_6_dc_000000000018,100,RE|56|99|#ff8658|NLS
80632_Moniruzzaman_MM01_ERX556009_10_dc_000000000013,100,RE|61|98|#ff8658|NLS
81266_Moniruzzaman_MM01_ERX556009_6_dc_000000000008,100,RE|54|67|#ff8658|NLS,RE|73|76|#ff8658|NLS,RE|80|99|#ff8658|NLS
81515_Moniruzzaman_MM01_ERX556028_70_dc_000000000004,100,RE|54|78|#ff8658|NLS,RE|80|99|#ff8658|NLS
82015_Moniruzzaman_MM01_ERX556031_42_dc_000000000004,100,RE|58|99|#ff8658|NLS
82321_Moniruzzaman_MM01_ERX556031_42_dc_000000000010,100,RE|76|97|#ff8658|NLS
82942_Moniruzzaman_MM01_ERX556037_19_dc_000000000015,100,RE|59|72|#ff8658|NLS,RE|85|99|#ff8658|NLS
83683_Moniruzzaman_MM01_ERX556045_12_dc_000000000008,100,RE|56|99|#ff8658|NLS
84804_Moniruzzaman_MM01_ERX943721_3_dc_000000000010,100,RE|50|99|#ff8658|NLS
85285_Moniruzzaman_MM01_SRX802073_18_dc_000000000001,100,RE|61|64|#ff8658|NLS,RE|68|93|#ff8658|NLS
85730_Moniruzzaman_MM01_SRX802073_68_dc_000000000010,100,RE|73|99|#ff8658|NLS
85731_Moniruzzaman_MM01_SRX802073_68_dc_000000000010,100,RE|46|99|#ff8658|NLS
86116_Moniruzzaman_MM01_SRX802073_70_dc_000000000009,100,RE|66|98|#ff8658|NLS
87031_Moniruzzaman_MM01_SRX802073_99_dc_000000000030,100,RE|28|71|#ff8658|NLS,RE|74|74|#ff8658|NLS,RE|77|99|#ff8658|NLS
87324_Moniruzzaman_MM01_SRX802073_99_dc_000000000046,100,RE|64|98|#ff8658|NLS
87476_Moniruzzaman_MM01_SRX802076_68_dc_000000000003,100,RE|51|99|#ff8658|NLS
88181_Moniruzzaman_MM01_SRX802077_72_dc_000000000006,100,RE|38|99|#ff8658|NLS
89389_Moniruzzaman_MM01_SRX802189_102_dc_000000000005,100,RE|79|99|#ff8658|NLS
89780_Moniruzzaman_MM01_SRX802202_1_dc_000000000003,100,RE|52|98|#ff8658|NLS
90234_Moniruzzaman_MM01_SRX803008_123_dc_000000000001,100,RE|60|99|#ff8658|NLS
90960_Moniruzzaman_MM05_ERX552261_43_dc_000000000003,100,RE|44|66|#ff8658|NLS,RE|84|99|#ff8658|NLS
91178_Moniruzzaman_MM05_ERX552264_42_dc_000000000002,100,RE|27|64|#ff8658|NLS
91515_Moniruzzaman_MM05_ERX552270_107_dc_000000000003,100,RE|62|99|#ff8658|NLS
92146_Moniruzzaman_MM05_ERX552270_38_dc_000000000005,100,RE|5|15|#ff8658|NLS,RE|30|52|#ff8658|NLS,RE|75|90|#ff8658|NLS
92996_Moniruzzaman_MM05_ERX555907_104_dc_000000000002,100,RE|38|56|#ff8658|NLS,RE|78|99|#ff8658|NLS
93085_Moniruzzaman_MM05_ERX555907_104_dc_000000000007,100,RE|41|52|#ff8658|NLS,RE|81|99|#ff8658|NLS
93488_Moniruzzaman_MM05_ERX555907_15_dc_000000000015,100,RE|27|48|#ff8658|NLS,RE|54|99|#ff8658|NLS
93670_Moniruzzaman_MM05_ERX555931_15_dc_000000000004,100,RE|39|56|#ff8658|NLS,RE|78|99|#ff8658|NLS
94295_Moniruzzaman_MM05_ERX555931_9_dc_000000000007,100,RE|27|48|#ff8658|NLS,RE|54|99|#ff8658|NLS
95570_Moniruzzaman_MM05_SRX802074_61_dc_000000000004,100,RE|37|50|#ff8658|NLS,RE|69|98|#ff8658|NLS
98106_Moniruzzaman_MM07_ERX552256_88_dc_000000000010,100,RE|48|99|#ff8658|NLS
103840_Moniruzzaman_MM07_SRX803008_112_dc_000000000025,100,RE|78|99|#ff8658|NLS
114434_Moniruzzaman_MM11_ERX552257_96_dc_000000000008,100,RE|65|99|#ff8658|NLS
145586_Phycodnaviridae_EU304328_Ostreococcus_tauri_virus_OtV5_000000000001,100,RE|58|96|#ff8658|NLS
145983_Phycodnaviridae_FN386611_Ostreococcus_tauri_virus_1_000000000001,100,RE|60|96|#ff8658|NLS
146663_Phycodnaviridae_HM004429_Micromonas_sp_RCC1109_virus_MpV1_000000000001,100,RE|53|76|#ff8658|NLS
147137_Phycodnaviridae_HM004431_Ostreococcus_lucimarinus_virus_OlV1_000000000001,100,RE|59|96|#ff8658|NLS
147378_Phycodnaviridae_HM004432_Bathycoccus_sp_RCC1105_virus_BpV1_000000000001,100,RE|69|76|#ff8658|NLS
147585_Phycodnaviridae_HQ633059_Ostreococcus_lucimarinus_virus_OlV6_000000000001,100,RE|59|80|#ff8658|NLS,RE|84|84|#ff8658|NLS,RE|92|95|#ff8658|NLS
147852_Phycodnaviridae_HQ633060_Ostreococcus_lucimarinus_virus_OlV3_000000000001,100,RE|58|80|#ff8658|NLS,RE|83|84|#ff8658|NLS,RE|92|95|#ff8658|NLS
148560_Phycodnaviridae_HQ704802_Organic_Lake_phycodnavirus_1_000000000001,100,RE|58|99|#ff8658|NLS
149016_Phycodnaviridae_HQ704803_Organic_Lake_phycodnavirus_2_000000000001,100,RE|50|59|#ff8658|NLS,RE|65|91|#ff8658|NLS
149932_Phycodnaviridae_JF974320_Micromonas_pusilla_virus_SP1_000000000001,100,RE|60|76|#ff8658|NLS
150247_Phycodnaviridae_JN225873_Ostreococcus_tauri_virus_RT_2011_000000000001,100,RE|61|84|#ff8658|NLS
161270_Phycodnaviridae_KP874735_Ostreococcus_mediterraneus_virus_1_isolate_OmV1_000000000001,100,RE|60|96|#ff8658|NLS
161516_Phycodnaviridae_KP874736_Ostreococcus_lucimarinus_virus_2_isolate_Olv2_000000000001,100,RE|58|84|#ff8658|NLS,RE|92|95|#ff8658|NLS
161788_Phycodnaviridae_KP874737_Ostreococcus_lucimarinus_virus_7_isolate_OlV7_000000000001,100,RE|57|83|#ff8658|NLS,RE|91|95|#ff8658|NLS
161972_Phycodnaviridae_KT820662_Chrysochromulina_ericina_virus_isolate_CeV_01B_000000000001,100,RE|51|59|#ff8658|NLS,RE|71|99|#ff8658|NLS
163608_Phycodnaviridae_LC015648_Yellowstone_lake_phycodnavirus_2_000000000001,100,RE|52|53|#ff8658|NLS
163876_Phycodnaviridae_LC015649_Yellowstone_lake_phycodnavirus_3_000000000001,100,RE|46|56|#ff8658|NLS
180351_Schulz_GVMAG_M_3300000115_18_000000000008,100,RE|89|99|#ff8658|NLS
181003_Schulz_GVMAG_M_3300000115_3_000000000013,100,RE|57|99|#ff8658|NLS
181330_Schulz_GVMAG_M_3300000115_5_000000000002,100,RE|62|75|#ff8658|NLS
181608_Schulz_GVMAG_M_3300000115_9_000000000002,100,RE|55|96|#ff8658|NLS
182632_Schulz_GVMAG_M_3300000128_11_000000000011,100,RE|32|73|#ff8658|NLS,RE|80|99|#ff8658|NLS
182761_Schulz_GVMAG_M_3300000517_4_000000000001,100,RE|59|98|#ff8658|NLS
184069_Schulz_GVMAG_M_3300001348_25_000000000005,100,RE|56|99|#ff8658|NLS
184622_Schulz_GVMAG_M_3300001348_35_000000000001,100,RE|58|98|#ff8658|NLS
185090_Schulz_GVMAG_M_3300001348_41_000000000003,100,RE|62|99|#ff8658|NLS
187552_Schulz_GVMAG_M_3300001352_44_000000000015,100,RE|24|99|#ff8658|NLS
187772_Schulz_GVMAG_M_3300001460_12_000000000001,100,RE|61|62|#ff8658|NLS,RE|71|75|#ff8658|NLS
188533_Schulz_GVMAG_M_3300001589_11_000000000038,100,RE|33|56|#ff8658|NLS
188716_Schulz_GVMAG_M_3300001589_6_000000000008,100,RE|55|98|#ff8658|NLS
189052_Schulz_GVMAG_M_3300001718_3_000000000001,100,RE|48|53|#ff8658|NLS
189840_Schulz_GVMAG_M_3300002242_2_000000000005,100,RE|53|99|#ff8658|NLS
191310_Schulz_GVMAG_M_3300005523_3_000000000005,100,RE|53|77|#ff8658|NLS
191431_Schulz_GVMAG_M_3300005523_3_000000000015,100,RE|57|75|#ff8658|NLS
192119_Schulz_GVMAG_M_3300006165_1_000000000001,100,RE|88|99|#ff8658|NLS
192881_Schulz_GVMAG_M_3300006752_9_000000000003,100,RE|33|67|#ff8658|NLS
194009_Schulz_GVMAG_M_3300006805_8_000000000014,100,RE|64|79|#ff8658|NLS
194748_Schulz_GVMAG_M_3300006810_8_000000000002,100,RE|73|99|#ff8658|NLS
194749_Schulz_GVMAG_M_3300006810_8_000000000002,100,RE|54|60|#ff8658|NLS,RE|66|99|#ff8658|NLS
195510_Schulz_GVMAG_M_3300006922_4_000000000010,100,RE|52|99|#ff8658|NLS
200747_Schulz_GVMAG_M_3300009071_15_000000000008,100,RE|60|76|#ff8658|NLS
201465_Schulz_GVMAG_M_3300009076_8_000000000031,100,RE|58|98|#ff8658|NLS
202282_Schulz_GVMAG_M_3300009149_34_000000000001,100,RE|66|93|#ff8658|NLS
202465_Schulz_GVMAG_M_3300009172_8_000000000005,100,RE|58|93|#ff8658|NLS
203797_Schulz_GVMAG_M_3300009420_1_000000000008,100,RE|74|99|#ff8658|NLS
203843_Schulz_GVMAG_M_3300009420_1_000000000011,100,RE|35|41|#ff8658|NLS,RE|69|96|#ff8658|NLS
204817_Schulz_GVMAG_M_3300009426_8_000000000017,100,RE|52|65|#ff8658|NLS,RE|71|99|#ff8658|NLS
205049_Schulz_GVMAG_M_3300009428_8_000000000021,100,RE|82|99|#ff8658|NLS
205428_Schulz_GVMAG_M_3300009432_20_000000000010,100,RE|74|98|#ff8658|NLS
207240_Schulz_GVMAG_M_3300009436_18_000000000014,100,RE|59|77|#ff8658|NLS
208097_Schulz_GVMAG_M_3300009436_41_000000000006,100,RE|56|99|#ff8658|NLS
209462_Schulz_GVMAG_M_3300009488_12_000000000014,100,RE|28|41|#ff8658|NLS,RE|59|81|#ff8658|NLS,RE|87|99|#ff8658|NLS
210600_Schulz_GVMAG_M_3300009497_12_000000000006,100,RE|75|76|#ff8658|NLS,RE|79|93|#ff8658|NLS
210602_Schulz_GVMAG_M_3300009497_12_000000000006,100,RE|37|99|#ff8658|NLS
211064_Schulz_GVMAG_M_3300009498_22_000000000001,100,RE|53|97|#ff8658|NLS
211637_Schulz_GVMAG_M_3300009507_18_000000000043,100,RE|60|99|#ff8658|NLS
214100_Schulz_GVMAG_M_3300009706_42_000000000004,100,RE|21|41|#ff8658|NLS,RE|47|99|#ff8658|NLS
214436_Schulz_GVMAG_M_3300009786_46_000000000017,100,RE|46|47|#ff8658|NLS,RE|62|99|#ff8658|NLS
215745_Schulz_GVMAG_M_3300010354_16_000000000013,100,RE|64|98|#ff8658|NLS
217091_Schulz_GVMAG_M_3300010368_17_000000000001,100,RE|45|66|#ff8658|NLS,RE|84|99|#ff8658|NLS
217787_Schulz_GVMAG_M_3300010368_24_000000000004,100,RE|78|78|#ff8658|NLS,RE|81|96|#ff8658|NLS
218333_Schulz_GVMAG_M_3300010368_35_000000000002,100,RE|47|99|#ff8658|NLS
219799_Schulz_GVMAG_M_3300010370_30_000000000024,100,RE|33|70|#ff8658|NLS
220628_Schulz_GVMAG_M_3300012920_24_000000000002,100,RE|60|99|#ff8658|NLS
221696_Schulz_GVMAG_M_3300012936_15_000000000001,100,RE|78|99|#ff8658|NLS
222489_Schulz_GVMAG_M_3300012936_19_000000000001,100,RE|56|56|#ff8658|NLS,RE|59|99|#ff8658|NLS
223846_Schulz_GVMAG_M_3300012936_37_000000000012,100,RE|42|91|#ff8658|NLS
224412_Schulz_GVMAG_M_3300012936_4_000000000008,100,RE|57|99|#ff8658|NLS
225204_Schulz_GVMAG_M_3300012952_13_000000000022,100,RE|47|99|#ff8658|NLS
226457_Schulz_GVMAG_M_3300012954_15_000000000013,100,RE|56|70|#ff8658|NLS,RE|85|99|#ff8658|NLS
226723_Schulz_GVMAG_M_3300012954_17_000000000003,100,RE|58|58|#ff8658|NLS,RE|62|70|#ff8658|NLS
227935_Schulz_GVMAG_M_3300017724_7_000000000009,100,RE|63|99|#ff8658|NLS
228154_Schulz_GVMAG_M_3300017735_4_000000000002,100,RE|51|99|#ff8658|NLS
229143_Schulz_GVMAG_M_3300017741_4_000000000003,100,RE|50|99|#ff8658|NLS
230324_Schulz_GVMAG_M_3300017771_11_000000000002,100,RE|68|77|#ff8658|NLS
231294_Schulz_GVMAG_M_3300017773_3_000000000005,100,RE|53|77|#ff8658|NLS
232749_Schulz_GVMAG_M_3300017824_10_000000000003,100,RE|71|99|#ff8658|NLS
234062_Schulz_GVMAG_M_3300017956_10_000000000010,100,RE|70|73|#ff8658|NLS,RE|75|99|#ff8658|NLS
234781_Schulz_GVMAG_M_3300017956_2_000000000030,100,RE|43|99|#ff8658|NLS
235775_Schulz_GVMAG_M_3300017956_3_000000000003,100,RE|46|99|#ff8658|NLS
236275_Schulz_GVMAG_M_3300017967_12_000000000003,100,RE|86|99|#ff8658|NLS
238174_Schulz_GVMAG_M_3300018049_14_000000000007,100,RE|56|98|#ff8658|NLS
238545_Schulz_GVMAG_M_3300018410_27_000000000002,100,RE|49|99|#ff8658|NLS
238722_Schulz_GVMAG_M_3300018415_41_000000000004,100,RE|66|99|#ff8658|NLS
239563_Schulz_GVMAG_M_3300018416_45_000000000001,100,RE|47|99|#ff8658|NLS
240088_Schulz_GVMAG_M_3300018426_17_000000000006,100,RE|47|99|#ff8658|NLS
240585_Schulz_GVMAG_M_3300018428_16_000000000006,100,RE|59|59|#ff8658|NLS,RE|76|99|#ff8658|NLS
241081_Schulz_GVMAG_M_3300018876_24_000000000004,100,RE|39|99|#ff8658|NLS
243549_Schulz_GVMAG_M_3300020165_3_000000000008,100,RE|53|99|#ff8658|NLS
244491_Schulz_GVMAG_M_3300020165_47_000000000004,100,RE|55|99|#ff8658|NLS
245705_Schulz_GVMAG_M_3300020166_18_000000000001,100,RE|56|99|#ff8658|NLS
246162_Schulz_GVMAG_M_3300020166_5_000000000002,100,RE|49|99|#ff8658|NLS
246567_Schulz_GVMAG_M_3300020169_51_000000000008,100,RE|70|95|#ff8658|NLS
247304_Schulz_GVMAG_M_3300020182_10_000000000005,100,RE|55|69|#ff8658|NLS,RE|74|76|#ff8658|NLS,RE|86|98|#ff8658|NLS
247619_Schulz_GVMAG_M_3300020182_22_000000000015,100,RE|44|99|#ff8658|NLS
247620_Schulz_GVMAG_M_3300020182_22_000000000015,100,RE|73|98|#ff8658|NLS
247650_Schulz_GVMAG_M_3300020182_22_000000000018,100,RE|45|99|#ff8658|NLS
248660_Schulz_GVMAG_M_3300020182_48_000000000007,100,RE|74|74|#ff8658|NLS,RE|83|93|#ff8658|NLS
249609_Schulz_GVMAG_M_3300020185_109_000000000004,100,RE|83|99|#ff8658|NLS
251424_Schulz_GVMAG_M_3300020185_3_000000000005,100,RE|36|64|#ff8658|NLS
252508_Schulz_GVMAG_M_3300020185_39_000000000001,100,RE|58|98|#ff8658|NLS
253018_Schulz_GVMAG_M_3300020185_4_000000000002,100,RE|47|56|#ff8658|NLS
254123_Schulz_GVMAG_M_3300020185_59_000000000001,100,RE|60|99|#ff8658|NLS
254322_Schulz_GVMAG_M_3300020185_65_000000000008,100,RE|51|54|#ff8658|NLS,RE|68|99|#ff8658|NLS
255144_Schulz_GVMAG_M_3300020185_69_000000000004,100,RE|46|99|#ff8658|NLS
255852_Schulz_GVMAG_M_3300020185_80_000000000013,100,RE|53|82|#ff8658|NLS
256329_Schulz_GVMAG_M_3300020187_12_000000000034,100,RE|31|68|#ff8658|NLS,RE|74|99|#ff8658|NLS
258215_Schulz_GVMAG_M_3300020187_37_000000000003,100,RE|33|99|#ff8658|NLS
258667_Schulz_GVMAG_M_3300020187_58_000000000003,100,RE|84|99|#ff8658|NLS
258739_Schulz_GVMAG_M_3300020187_69_000000000005,100,RE|62|98|#ff8658|NLS
260131_Schulz_GVMAG_M_3300020187_94_000000000004,100,RE|77|98|#ff8658|NLS
260318_Schulz_GVMAG_M_3300020194_16_000000000002,100,RE|57|97|#ff8658|NLS
261509_Schulz_GVMAG_M_3300020595_13_000000000003,100,RE|88|99|#ff8658|NLS
262300_Schulz_GVMAG_M_3300020595_15_000000000001,100,RE|42|99|#ff8658|NLS
262344_Schulz_GVMAG_M_3300020595_32_000000000002,100,RE|59|60|#ff8658|NLS,RE|84|86|#ff8658|NLS
263023_Schulz_GVMAG_M_3300020595_37_000000000003,100,RE|35|55|#ff8658|NLS,RE|57|59|#ff8658|NLS,RE|71|99|#ff8658|NLS
263776_Schulz_GVMAG_M_3300020810_20_000000000010,100,RE|52|88|#ff8658|NLS
264885_Schulz_GVMAG_M_3300021185_22_000000000001,100,RE|36|44|#ff8658|NLS,RE|73|99|#ff8658|NLS
266159_Schulz_GVMAG_M_3300021185_43_000000000001,100,RE|60|62|#ff8658|NLS,RE|70|99|#ff8658|NLS
266343_Schulz_GVMAG_M_3300021185_43_000000000006,100,RE|68|75|#ff8658|NLS
266859_Schulz_GVMAG_M_3300021185_45_000000000009,100,RE|86|99|#ff8658|NLS
268892_Schulz_GVMAG_M_3300021371_30_000000000010,100,RE|58|99|#ff8658|NLS
269604_Schulz_GVMAG_M_3300021375_16_000000000024,100,RE|59|99|#ff8658|NLS
270018_Schulz_GVMAG_M_3300021375_17_000000000002,100,RE|61|75|#ff8658|NLS,RE|83|99|#ff8658|NLS
270661_Schulz_GVMAG_M_3300021378_40_000000000012,100,RE|37|60|#ff8658|NLS,RE|62|78|#ff8658|NLS
271680_Schulz_GVMAG_M_3300021389_22_000000000001,100,RE|46|99|#ff8658|NLS
271990_Schulz_GVMAG_M_3300021389_31_000000000002,100,RE|58|89|#ff8658|NLS
271991_Schulz_GVMAG_M_3300021389_31_000000000002,100,RE|54|99|#ff8658|NLS
272140_Schulz_GVMAG_M_3300021389_45_000000000001,100,RE|53|90|#ff8658|NLS
272657_Schulz_GVMAG_M_3300021389_49_000000000004,100,RE|63|98|#ff8658|NLS
273201_Schulz_GVMAG_M_3300021425_14_000000000001,100,RE|56|63|#ff8658|NLS,RE|65|65|#ff8658|NLS,RE|68|99|#ff8658|NLS
273720_Schulz_GVMAG_M_3300021425_21_000000000004,100,RE|84|99|#ff8658|NLS
274162_Schulz_GVMAG_M_3300021425_30_000000000003,100,RE|49|97|#ff8658|NLS
274466_Schulz_GVMAG_M_3300021957_23_000000000012,100,RE|50|59|#ff8658|NLS,RE|65|95|#ff8658|NLS
276188_Schulz_GVMAG_M_3300021960_18_000000000003,100,RE|85|99|#ff8658|NLS
276682_Schulz_GVMAG_M_3300021960_2_000000000021,100,RE|62|99|#ff8658|NLS
277101_Schulz_GVMAG_M_3300021960_31_000000000008,100,RE|53|64|#ff8658|NLS,RE|71|98|#ff8658|NLS
277658_Schulz_GVMAG_M_3300021960_34_000000000009,100,RE|61|73|#ff8658|NLS
277981_Schulz_GVMAG_M_3300021961_10_000000000021,100,RE|74|83|#ff8658|NLS
278518_Schulz_GVMAG_M_3300021961_22_000000000021,100,RE|66|99|#ff8658|NLS
278872_Schulz_GVMAG_M_3300021961_40_000000000002,100,RE|56|99|#ff8658|NLS
279055_Schulz_GVMAG_M_3300021961_46_000000000001,100,RE|52|87|#ff8658|NLS
279648_Schulz_GVMAG_M_3300021961_52_000000000008,100,RE|64|98|#ff8658|NLS
279990_Schulz_GVMAG_M_3300021961_60_000000000006,100,RE|68|71|#ff8658|NLS,RE|76|91|#ff8658|NLS
280425_Schulz_GVMAG_M_3300021961_61_000000000006,100,RE|61|99|#ff8658|NLS
280612_Schulz_GVMAG_M_3300021961_64_000000000004,100,RE|39|42|#ff8658|NLS,RE|77|99|#ff8658|NLS
281191_Schulz_GVMAG_M_3300021962_22_000000000003,100,RE|62|77|#ff8658|NLS,RE|93|94|#ff8658|NLS
283400_Schulz_GVMAG_M_3300021962_62_000000000001,100,RE|84|98|#ff8658|NLS
283988_Schulz_GVMAG_M_3300021963_19_000000000001,100,RE|53|53|#ff8658|NLS
288275_Schulz_GVMAG_M_3300022905_7_000000000002,100,RE|62|96|#ff8658|NLS
290024_Schulz_GVMAG_M_3300022925_12_000000000002,100,RE|53|77|#ff8658|NLS
290539_Schulz_GVMAG_M_3300022931_18_000000000009,100,RE|73|98|#ff8658|NLS
291422_Schulz_GVMAG_M_3300023087_13_000000000001,100,RE|67|96|#ff8658|NLS
292163_Schulz_GVMAG_M_3300023108_6_000000000003,100,RE|43|58|#ff8658|NLS,RE|71|99|#ff8658|NLS
293858_Schulz_GVMAG_M_3300023109_53_000000000002,100,RE|84|99|#ff8658|NLS
296425_Schulz_GVMAG_M_3300023173_22_000000000008,100,RE|75|99|#ff8658|NLS
298430_Schulz_GVMAG_M_3300023210_19_000000000006,100,RE|63|99|#ff8658|NLS
298490_Schulz_GVMAG_M_3300023210_27_000000000001,100,RE|56|99|#ff8658|NLS
299425_Schulz_GVMAG_M_3300023210_4_000000000003,100,RE|30|99|#ff8658|NLS
299937_Schulz_GVMAG_M_3300024059_2_000000000026,100,RE|30|73|#ff8658|NLS,RE|79|99|#ff8658|NLS
300320_Schulz_GVMAG_M_3300024180_11_000000000005,100,RE|43|99|#ff8658|NLS
300863_Schulz_GVMAG_M_3300024185_6_000000000010,100,RE|45|99|#ff8658|NLS
301877_Schulz_GVMAG_M_3300024252_27_000000000007,100,RE|40|96|#ff8658|NLS
302369_Schulz_GVMAG_M_3300024252_29_000000000002,100,RE|54|99|#ff8658|NLS
303108_Schulz_GVMAG_M_3300024252_9_000000000007,100,RE|47|49|#ff8658|NLS,RE|61|99|#ff8658|NLS
303611_Schulz_GVMAG_M_3300024258_14_000000000001,100,RE|51|99|#ff8658|NLS
304067_Schulz_GVMAG_M_3300024258_28_000000000006,100,RE|62|80|#ff8658|NLS
304653_Schulz_GVMAG_M_3300024261_25_000000000015,100,RE|69|82|#ff8658|NLS
305521_Schulz_GVMAG_M_3300024261_37_000000000002,100,RE|47|99|#ff8658|NLS
305956_Schulz_GVMAG_M_3300024261_42_000000000001,100,RE|68|99|#ff8658|NLS
306623_Schulz_GVMAG_M_3300024261_56_000000000007,100,RE|39|59|#ff8658|NLS,RE|63|99|#ff8658|NLS
307292_Schulz_GVMAG_M_3300024261_60_000000000004,100,RE|24|37|#ff8658|NLS,RE|41|55|#ff8658|NLS
307663_Schulz_GVMAG_M_3300024261_61_000000000009,100,RE|45|99|#ff8658|NLS
308761_Schulz_GVMAG_M_3300024261_8_000000000003,100,RE|62|99|#ff8658|NLS
309250_Schulz_GVMAG_M_3300024294_11_000000000002,100,RE|53|66|#ff8658|NLS,RE|70|99|#ff8658|NLS
310001_Schulz_GVMAG_M_3300024299_4_000000000012,100,RE|50|86|#ff8658|NLS
312637_Schulz_GVMAG_M_3300024327_2_000000000001,100,RE|44|77|#ff8658|NLS
315213_Schulz_GVMAG_M_3300025617_32_000000000009,100,RE|44|68|#ff8658|NLS,RE|83|99|#ff8658|NLS
316511_Schulz_GVMAG_M_3300025643_32_000000000003,100,RE|59|99|#ff8658|NLS
316599_Schulz_GVMAG_M_3300025643_32_000000000005,100,RE|62|99|#ff8658|NLS
318546_Schulz_GVMAG_M_3300025699_48_000000000002,100,RE|53|87|#ff8658|NLS
320504_Schulz_GVMAG_M_3300025767_13_000000000014,100,RE|86|87|#ff8658|NLS
321359_Schulz_GVMAG_M_3300025767_29_000000000004,100,RE|56|99|#ff8658|NLS
321869_Schulz_GVMAG_M_3300025849_19_000000000001,100,RE|54|66|#ff8658|NLS,RE|74|98|#ff8658|NLS
322803_Schulz_GVMAG_M_3300025860_17_000000000003,100,RE|54|69|#ff8658|NLS,RE|73|98|#ff8658|NLS
323655_Schulz_GVMAG_M_3300025874_52_000000000005,100,RE|34|60|#ff8658|NLS,RE|85|99|#ff8658|NLS
323992_Schulz_GVMAG_M_3300025874_67_000000000016,100,RE|44|99|#ff8658|NLS
324946_Schulz_GVMAG_M_3300025880_30_000000000002,100,RE|18|28|#ff8658|NLS,RE|72|99|#ff8658|NLS
325723_Schulz_GVMAG_M_3300025880_76_000000000002,100,RE|70|98|#ff8658|NLS
326019_Schulz_GVMAG_M_3300025894_42_000000000003,100,RE|80|99|#ff8658|NLS
326929_Schulz_GVMAG_M_3300025897_42_000000000005,100,RE|55|98|#ff8658|NLS
327513_Schulz_GVMAG_M_3300027206_1_000000000001,100,RE|58|76|#ff8658|NLS
327764_Schulz_GVMAG_M_3300027687_8_000000000006,100,RE|43|99|#ff8658|NLS
328410_Schulz_GVMAG_M_3300027771_10_000000000005,100,RE|48|76|#ff8658|NLS,RE|80|99|#ff8658|NLS
328731_Schulz_GVMAG_M_3300027779_26_000000000004,100,RE|56|99|#ff8658|NLS
329366_Schulz_GVMAG_M_3300027779_64_000000000010,100,RE|30|80|#ff8658|NLS,RE|88|99|#ff8658|NLS
330743_Schulz_GVMAG_M_3300027810_12_000000000001,100,RE|83|96|#ff8658|NLS
331814_Schulz_GVMAG_M_3300027833_11_000000000002,100,RE|49|96|#ff8658|NLS
335177_Schulz_GVMAG_S_1016713_123_000000000001,100,RE|57|65|#ff8658|NLS,RE|77|99|#ff8658|NLS
336239_Schulz_GVMAG_S_1016713_148_000000000003,100,RE|76|86|#ff8658|NLS
336552_Schulz_GVMAG_S_1016713_150_000000000015,100,RE|53|74|#ff8658|NLS,RE|78|99|#ff8658|NLS
337313_Schulz_GVMAG_S_1016722_115_000000000001,100,RE|51|99|#ff8658|NLS
338526_Schulz_GVMAG_S_1016728_106_000000000002,100,RE|47|99|#ff8658|NLS
339847_Schulz_GVMAG_S_1030632_100_000000000011,100,RE|61|72|#ff8658|NLS
340439_Schulz_GVMAG_S_1030632_69_000000000002,100,RE|56|99|#ff8658|NLS
341059_Schulz_GVMAG_S_1037362_75_000000000001,100,RE|68|78|#ff8658|NLS
341488_Schulz_GVMAG_S_1037362_78_000000000004,100,RE|57|79|#ff8658|NLS
341924_Schulz_GVMAG_S_1037377_104_000000000001,100,RE|71|75|#ff8658|NLS,RE|78|99|#ff8658|NLS
342483_Schulz_GVMAG_S_1037377_112_000000000006,100,RE|49|63|#ff8658|NLS
342758_Schulz_GVMAG_S_1037383_112_000000000005,100,RE|71|79|#ff8658|NLS
344060_Schulz_GVMAG_S_1039716_42_000000000001,100,RE|54|75|#ff8658|NLS,RE|84|99|#ff8658|NLS
344413_Schulz_GVMAG_S_1039734_46_000000000003,100,RE|73|98|#ff8658|NLS
344915_Schulz_GVMAG_S_1040241_131_000000000001,100,RE|52|97|#ff8658|NLS
345170_Schulz_GVMAG_S_1040241_146_000000000002,100,RE|71|76|#ff8658|NLS
346499_Schulz_GVMAG_S_1059911_62_000000000006,100,RE|52|78|#ff8658|NLS
347077_Schulz_GVMAG_S_1059924_57_000000000005,100,RE|62|88|#ff8658|NLS
348144_Schulz_GVMAG_S_1064190_106_000000000003,100,RE|68|96|#ff8658|NLS
348999_Schulz_GVMAG_S_1074260_36_000000000002,100,RE|64|69|#ff8658|NLS,RE|77|98|#ff8658|NLS
349948_Schulz_GVMAG_S_1074260_58_000000000003,100,RE|60|99|#ff8658|NLS
350873_Schulz_GVMAG_S_1074262_51_000000000003,100,RE|58|62|#ff8658|NLS,RE|77|99|#ff8658|NLS
351028_Schulz_GVMAG_S_1074264_73_000000000001,100,RE|53|76|#ff8658|NLS
351328_Schulz_GVMAG_S_1074330_19_000000000003,100,RE|58|99|#ff8658|NLS
351982_Schulz_GVMAG_S_1074330_31_000000000001,100,RE|44|57|#ff8658|NLS
352257_Schulz_GVMAG_S_1074330_31_000000000006,100,RE|74|75|#ff8658|NLS
352409_Schulz_GVMAG_S_1074330_49_000000000002,100,RE|83|86|#ff8658|NLS,RE|91|97|#ff8658|NLS
352970_Schulz_GVMAG_S_1074334_30_000000000012,100,RE|67|88|#ff8658|NLS
353585_Schulz_GVMAG_S_1074346_73_000000000001,100,RE|51|72|#ff8658|NLS
353709_Schulz_GVMAG_S_1074346_73_000000000017,100,RE|72|75|#ff8658|NLS
353812_Schulz_GVMAG_S_1085336_36_000000000011,100,RE|54|77|#ff8658|NLS
353974_Schulz_GVMAG_S_1085336_36_000000000008,100,RE|69|76|#ff8658|NLS
355029_Schulz_GVMAG_S_1092152_17_000000000002,100,RE|52|60|#ff8658|NLS,RE|67|93|#ff8658|NLS
355647_Schulz_GVMAG_S_1093511_40_000000000014,100,RE|85|99|#ff8658|NLS
355768_Schulz_GVMAG_S_1093511_60_000000000002,100,RE|77|98|#ff8658|NLS
355769_Schulz_GVMAG_S_1093511_60_000000000002,100,RE|51|99|#ff8658|NLS
355951_Schulz_GVMAG_S_1096102_67_000000000002,100,RE|82|99|#ff8658|NLS
357084_Schulz_GVMAG_S_1096109_48_000000000003,100,RE|38|99|#ff8658|NLS
357863_Schulz_GVMAG_S_1102105_80_000000000015,100,RE|57|99|#ff8658|NLS
361817_Schulz_GVMAG_S_1102238_66_000000000002,100,RE|83|99|#ff8658|NLS
362568_Schulz_GVMAG_S_1102244_53_000000000015,100,RE|61|99|#ff8658|NLS
364035_Schulz_GVMAG_S_1103007_57_000000000003,100,RE|45|64|#ff8658|NLS,RE|67|71|#ff8658|NLS,RE|78|98|#ff8658|NLS
364435_Schulz_GVMAG_S_1103008_47_000000000015,100,RE|44|99|#ff8658|NLS
364465_Schulz_GVMAG_S_1103008_47_000000000014,100,RE|61|99|#ff8658|NLS
365047_Schulz_GVMAG_S_1103012_103_000000000012,100,RE|72|99|#ff8658|NLS
368933_Schulz_GVMAG_S_3300000929_49_000000000003,100,RE|54|99|#ff8658|NLS
371043_Schulz_GVMAG_S_3300004097_149_000000000013,100,RE|56|57|#ff8658|NLS,RE|74|96|#ff8658|NLS
372328_Schulz_GVMAG_S_3300006565_14_000000000007,100,RE|59|74|#ff8658|NLS
375120_Schulz_GVMAG_S_3300010312_35_000000000001,100,RE|85|99|#ff8658|NLS
379358_Schulz_GVMAG_S_3300010368_72_000000000004,100,RE|81|99|#ff8658|NLS
380727_Schulz_GVMAG_S_3300011013_78_000000000005,100,RE|43|48|#ff8658|NLS,RE|65|74|#ff8658|NLS,RE|89|90|#ff8658|NLS
381004_Schulz_GVMAG_S_3300012919_55_000000000007,100,RE|43|99|#ff8658|NLS
383030_Schulz_GVMAG_S_3300012919_72_000000000011,100,RE|53|98|#ff8658|NLS
383347_Schulz_GVMAG_S_3300012952_63_000000000005,100,RE|27|41|#ff8658|NLS,RE|58|81|#ff8658|NLS,RE|88|99|#ff8658|NLS
384064_Schulz_GVMAG_S_3300013195_8_000000000005,100,RE|52|97|#ff8658|NLS
384952_Schulz_GVMAG_S_403982_53_000000000002,100,RE|53|77|#ff8658|NLS
385923_Schulz_GVMAG_S_405408_30_000000000001,100,RE|53|76|#ff8658|NLS
385983_Schulz_GVMAG_S_405408_30_000000000010,100,RE|69|76|#ff8658|NLS
386324_Schulz_GVMAG_S_ERX555907_102_000000000002,100,RE|44|99|#ff8658|NLS
387993_Schulz_GVMAG_S_ERX555907_94_000000000001,100,RE|25|30|#ff8658|NLS,RE|50|99|#ff8658|NLS
388423_Schulz_GVMAG_S_ERX555913_37_000000000001,100,RE|56|99|#ff8658|NLS
388699_Schulz_GVMAG_S_ERX555913_37_000000000017,100,RE|57|99|#ff8658|NLS
389708_Schulz_GVMAG_S_ERX555917_56_000000000001,100,RE|57|99|#ff8658|NLS
390111_Schulz_GVMAG_S_ERX555926_38_000000000008,100,RE|52|86|#ff8658|NLS
390614_Schulz_GVMAG_S_ERX555935_167_000000000002,100,RE|45|99|#ff8658|NLS
391948_Schulz_GVMAG_S_ERX555947_63_000000000009,100,RE|44|99|#ff8658|NLS
392236_Schulz_GVMAG_S_ERX555947_70_000000000012,100,RE|18|64|#ff8658|NLS,RE|71|97|#ff8658|NLS
393772_Schulz_GVMAG_S_ERX555964_61_000000000001,100,RE|58|99|#ff8658|NLS
394498_Schulz_GVMAG_S_ERX555965_48_000000000005,100,RE|59|98|#ff8658|NLS
395059_Schulz_GVMAG_S_ERX555967_113_000000000005,100,RE|41|98|#ff8658|NLS
396425_Schulz_GVMAG_S_ERX555967_140_000000000014,100,RE|40|99|#ff8658|NLS
397005_Schulz_GVMAG_S_ERX555967_67_000000000011,100,RE|57|99|#ff8658|NLS
397041_Schulz_GVMAG_S_ERX555967_67_000000000006,100,RE|66|99|#ff8658|NLS
397279_Schulz_GVMAG_S_ERX555967_69_000000000004,100,RE|50|99|#ff8658|NLS
398288_Schulz_GVMAG_S_ERX555976_100_000000000018,100,RE|71|76|#ff8658|NLS
398891_Schulz_GVMAG_S_ERX555999_24_000000000011,100,RE|60|90|#ff8658|NLS
399258_Schulz_GVMAG_S_ERX556003_78_000000000002,100,RE|71|75|#ff8658|NLS
399923_Schulz_GVMAG_S_ERX556019_29_000000000001,100,RE|52|94|#ff8658|NLS
400626_Schulz_GVMAG_S_ERX556019_34_000000000016,100,RE|64|99|#ff8658|NLS
401439_Schulz_GVMAG_S_ERX556022_25_000000000001,100,RE|52|95|#ff8658|NLS
401828_Schulz_GVMAG_S_ERX556028_72_000000000002,100,RE|60|99|#ff8658|NLS
403644_Schulz_GVMAG_S_ERX556045_90_000000000002,100,RE|34|60|#ff8658|NLS,RE|85|99|#ff8658|NLS
404491_Schulz_GVMAG_S_ERX556054_45_000000000004,100,RE|47|74|#ff8658|NLS
406397_Schulz_GVMAG_S_ERX556068_66_000000000010,100,RE|55|99|#ff8658|NLS
406998_Schulz_GVMAG_S_ERX556088_21_000000000002,100,RE|54|59|#ff8658|NLS,RE|88|98|#ff8658|NLS
407921_Schulz_GVMAG_S_ERX556101_77_000000000027,100,RE|45|62|#ff8658|NLS,RE|64|98|#ff8658|NLS
408842_Schulz_GVMAG_S_ERX556106_38_000000000002,100,RE|50|99|#ff8658|NLS
409441_Schulz_GVMAG_S_ERX556109_35_000000000004,100,RE|53|79|#ff8658|NLS
409892_Schulz_GVMAG_S_ERX556121_86_000000000006,100,RE|53|97|#ff8658|NLS
410128_Schulz_GVMAG_S_ERX556121_86_000000000008,100,RE|53|90|#ff8658|NLS
410486_Schulz_GVMAG_S_ERX556125_36_000000000002,100,RE|56|76|#ff8658|NLS,RE|92|94|#ff8658|NLS
410979_Schulz_GVMAG_S_ERX556126_77_000000000009,100,RE|55|65|#ff8658|NLS,RE|83|99|#ff8658|NLS
412484_Schulz_GVMAG_S_ERX556127_47_000000000015,100,RE|41|55|#ff8658|NLS,RE|57|99|#ff8658|NLS
414581_TARA_AON_NCLDV_00004_000000000004,100,RE|55|98|#ff8658|NLS
419208_TARA_AON_NCLDV_00014_000000000052,100,RE|82|99|#ff8658|NLS
419381_TARA_AON_NCLDV_00015_000000000003,100,RE|51|99|#ff8658|NLS
421257_TARA_AON_NCLDV_00021_000000000008,100,RE|50|98|#ff8658|NLS
421817_TARA_AON_NCLDV_00023_000000000018,100,RE|52|99|#ff8658|NLS
422954_TARA_AON_NCLDV_00027_000000000017,100,RE|44|98|#ff8658|NLS
424351_TARA_AON_NCLDV_00033_000000000003,100,RE|52|97|#ff8658|NLS
426386_TARA_AON_NCLDV_00043_000000000007,100,RE|51|70|#ff8658|NLS,RE|75|99|#ff8658|NLS
426659_TARA_AON_NCLDV_00044_000000000024,100,RE|44|87|#ff8658|NLS
428525_TARA_AON_NCLDV_00055_000000000003,100,RE|53|73|#ff8658|NLS
428869_TARA_AON_NCLDV_00057_000000000022,100,RE|27|45|#ff8658|NLS,RE|52|54|#ff8658|NLS,RE|55|80|#ff8658|NLS,RE|87|99|#ff8658|NLS
429357_TARA_AON_NCLDV_00061_000000000005,100,RE|52|76|#ff8658|NLS
430237_TARA_AON_NCLDV_00070_000000000002,100,RE|53|78|#ff8658|NLS
432965_TARA_AOS_NCLDV_00003_000000000012,100,RE|56|99|#ff8658|NLS
434217_TARA_AOS_NCLDV_00006_000000000052,100,RE|59|99|#ff8658|NLS
434477_TARA_AOS_NCLDV_00007_000000000008,100,RE|53|99|#ff8658|NLS
436528_TARA_AOS_NCLDV_00012_000000000022,100,RE|52|99|#ff8658|NLS
437452_TARA_AOS_NCLDV_00015_000000000011,100,RE|51|60|#ff8658|NLS,RE|83|98|#ff8658|NLS
438490_TARA_AOS_NCLDV_00019_000000000014,100,RE|61|98|#ff8658|NLS
439860_TARA_AOS_NCLDV_00027_000000000015,100,RE|58|59|#ff8658|NLS,RE|62|99|#ff8658|NLS
448822_TARA_ARC_NCLDV_00017_000000000053,100,RE|66|97|#ff8658|NLS
449260_TARA_ARC_NCLDV_00018_000000000040,100,RE|62|94|#ff8658|NLS
450057_TARA_ARC_NCLDV_00020_000000000024,100,RE|60|99|#ff8658|NLS
450149_TARA_ARC_NCLDV_00020_000000000033,100,RE|47|99|#ff8658|NLS
450768_TARA_ARC_NCLDV_00022_000000000009,100,RE|46|99|#ff8658|NLS
450842_TARA_ARC_NCLDV_00022_000000000014,100,RE|58|66|#ff8658|NLS,RE|73|99|#ff8658|NLS
451856_TARA_ARC_NCLDV_00025_000000000009,100,RE|85|98|#ff8658|NLS
452229_TARA_ARC_NCLDV_00026_000000000012,100,RE|48|82|#ff8658|NLS
453505_TARA_ARC_NCLDV_00029_000000000038,100,RE|34|42|#ff8658|NLS,RE|63|67|#ff8658|NLS,RE|94|94|#ff8658|NLS
453765_TARA_ARC_NCLDV_00030_000000000015,100,RE|52|73|#ff8658|NLS,RE|83|99|#ff8658|NLS
457288_TARA_ARC_NCLDV_00041_000000000012,100,RE|59|99|#ff8658|NLS
457783_TARA_ARC_NCLDV_00042_000000000018,100,RE|57|65|#ff8658|NLS,RE|81|99|#ff8658|NLS
457963_TARA_ARC_NCLDV_00043_000000000018,100,RE|69|98|#ff8658|NLS
461309_TARA_ARC_NCLDV_00053_000000000035,100,RE|54|99|#ff8658|NLS
464440_TARA_ARC_NCLDV_00065_000000000009,100,RE|83|99|#ff8658|NLS
465095_TARA_ARC_NCLDV_00067_000000000024,100,RE|76|98|#ff8658|NLS
465695_TARA_ARC_NCLDV_00069_000000000004,100,RE|50|63|#ff8658|NLS,RE|73|86|#ff8658|NLS
465938_TARA_ARC_NCLDV_00070_000000000008,100,RE|79|99|#ff8658|NLS
466733_TARA_ARC_NCLDV_00073_000000000014,100,RE|44|61|#ff8658|NLS,RE|73|99|#ff8658|NLS
467214_TARA_ARC_NCLDV_00075_000000000013,100,RE|55|70|#ff8658|NLS,RE|74|75|#ff8658|NLS,RE|84|99|#ff8658|NLS
467646_TARA_ARC_NCLDV_00076_000000000031,100,RE|60|68|#ff8658|NLS,RE|83|99|#ff8658|NLS
467848_TARA_ARC_NCLDV_00077_000000000010,100,RE|84|90|#ff8658|NLS
468736_TARA_ARC_NCLDV_00081_000000000024,100,RE|58|99|#ff8658|NLS
468737_TARA_ARC_NCLDV_00081_000000000024,100,RE|44|99|#ff8658|NLS
469440_TARA_ARC_NCLDV_00084_000000000017,100,RE|48|87|#ff8658|NLS
469968_TARA_ARC_NCLDV_00086_000000000018,100,RE|52|74|#ff8658|NLS
470733_TARA_ARC_NCLDV_00089_000000000044,100,RE|61|99|#ff8658|NLS
470734_TARA_ARC_NCLDV_00089_000000000044,100,RE|52|87|#ff8658|NLS
471160_TARA_ARC_NCLDV_00091_000000000035,100,RE|65|77|#ff8658|NLS
471686_TARA_ARC_NCLDV_00093_000000000039,100,RE|36|50|#ff8658|NLS,RE|74|99|#ff8658|NLS
474002_TARA_ARC_NCLDV_00103_000000000013,100,RE|74|98|#ff8658|NLS
476049_TARA_ARC_NCLDV_00113_000000000013,100,RE|21|32|#ff8658|NLS,RE|44|93|#ff8658|NLS
476946_TARA_ARC_NCLDV_00117_000000000020,100,RE|44|87|#ff8658|NLS
477279_TARA_ARC_NCLDV_00119_000000000008,100,RE|59|99|#ff8658|NLS
477794_TARA_ARC_NCLDV_00122_000000000006,100,RE|49|98|#ff8658|NLS
480364_TARA_ARC_NCLDV_00136_000000000006,100,RE|71|99|#ff8658|NLS
480496_TARA_ARC_NCLDV_00137_000000000022,100,RE|84|99|#ff8658|NLS
483389_TARA_ARC_NCLDV_00157_000000000008,100,RE|45|99|#ff8658|NLS
483839_TARA_ARC_NCLDV_00161_000000000003,100,RE|58|78|#ff8658|NLS
485298_TARA_ARC_NCLDV_00174_000000000009,100,RE|54|76|#ff8658|NLS
490364_TARA_ION_NCLDV_00007_000000000005,100,RE|49|97|#ff8658|NLS
493606_TARA_IOS_NCLDV_00005_000000000015,100,RE|54|77|#ff8658|NLS
494334_TARA_IOS_NCLDV_00010_000000000003,100,RE|52|97|#ff8658|NLS
494583_TARA_IOS_NCLDV_00011_000000000009,100,RE|54|88|#ff8658|NLS
494762_TARA_IOS_NCLDV_00012_000000000013,100,RE|52|83|#ff8658|NLS
507081_TARA_MED_NCLDV_00018_000000000027,100,RE|39|51|#ff8658|NLS,RE|55|68|#ff8658|NLS
507582_TARA_MED_NCLDV_00019_000000000003,100,RE|49|97|#ff8658|NLS
508084_TARA_MED_NCLDV_00020_000000000041,100,RE|61|98|#ff8658|NLS
508488_TARA_MED_NCLDV_00021_000000000003,100,RE|57|98|#ff8658|NLS
511029_TARA_MED_NCLDV_00026_000000000027,100,RE|55|56|#ff8658|NLS,RE|81|99|#ff8658|NLS
511182_TARA_MED_NCLDV_00027_000000000006,100,RE|61|99|#ff8658|NLS
512037_TARA_MED_NCLDV_00028_000000000045,100,RE|55|99|#ff8658|NLS
512877_TARA_MED_NCLDV_00030_000000000032,100,RE|54|97|#ff8658|NLS
513768_TARA_MED_NCLDV_00032_000000000017,100,RE|46|99|#ff8658|NLS
515507_TARA_MED_NCLDV_00036_000000000004,100,RE|67|99|#ff8658|NLS
516013_TARA_MED_NCLDV_00037_000000000004,100,RE|37|99|#ff8658|NLS
516014_TARA_MED_NCLDV_00037_000000000004,100,RE|69|92|#ff8658|NLS
516199_TARA_MED_NCLDV_00038_000000000015,100,RE|42|98|#ff8658|NLS
516618_TARA_MED_NCLDV_00039_000000000005,100,RE|57|99|#ff8658|NLS
518985_TARA_MED_NCLDV_00045_000000000004,100,RE|55|99|#ff8658|NLS
519489_TARA_MED_NCLDV_00046_000000000016,100,RE|52|91|#ff8658|NLS
520725_TARA_MED_NCLDV_00050_000000000005,100,RE|44|85|#ff8658|NLS
522599_TARA_MED_NCLDV_00056_000000000003,100,RE|40|98|#ff8658|NLS
523651_TARA_MED_NCLDV_00059_000000000006,100,RE|40|67|#ff8658|NLS,RE|71|71|#ff8658|NLS,RE|73|99|#ff8658|NLS
524576_TARA_MED_NCLDV_00062_000000000034,100,RE|17|31|#ff8658|NLS,RE|73|99|#ff8658|NLS
524963_TARA_MED_NCLDV_00063_000000000028,100,RE|54|98|#ff8658|NLS
528639_TARA_MED_NCLDV_00077_000000000033,100,RE|47|99|#ff8658|NLS
536388_TARA_MED_NCLDV_00119_000000000009,100,RE|54|99|#ff8658|NLS
537386_TARA_MED_NCLDV_00127_000000000006,100,RE|46|99|#ff8658|NLS
539397_TARA_PON_NCLDV_00001_000000000011,100,RE|19|26|#ff8658|NLS
539484_TARA_PON_NCLDV_00001_000000000013,100,RE|20|28|#ff8658|NLS
541856_TARA_PON_NCLDV_00005_000000000005,100,RE|53|66|#ff8658|NLS,RE|72|94|#ff8658|NLS
542516_TARA_PON_NCLDV_00007_000000000011,100,RE|56|99|#ff8658|NLS
543270_TARA_PON_NCLDV_00008_000000000043,100,RE|51|99|#ff8658|NLS
544410_TARA_PON_NCLDV_00011_000000000029,100,RE|49|61|#ff8658|NLS,RE|72|90|#ff8658|NLS
548872_TARA_PON_NCLDV_00025_000000000006,100,RE|60|99|#ff8658|NLS
550613_TARA_PON_NCLDV_00032_000000000005,100,RE|80|98|#ff8658|NLS
552749_TARA_PON_NCLDV_00042_000000000003,100,RE|46|85|#ff8658|NLS
560183_TARA_PSE_NCLDV_00007_000000000037,100,RE|39|88|#ff8658|NLS
560184_TARA_PSE_NCLDV_00007_000000000037,100,RE|64|71|#ff8658|NLS,RE|75|99|#ff8658|NLS
562297_TARA_PSE_NCLDV_00012_000000000005,100,RE|57|68|#ff8658|NLS,RE|73|76|#ff8658|NLS,RE|80|80|#ff8658|NLS,RE|82|98|#ff8658|NLS
563229_TARA_PSE_NCLDV_00014_000000000009,100,RE|46|99|#ff8658|NLS
563857_TARA_PSE_NCLDV_00016_000000000010,100,RE|58|99|#ff8658|NLS
564091_TARA_PSE_NCLDV_00017_000000000016,100,RE|56|99|#ff8658|NLS
565281_TARA_PSE_NCLDV_00020_000000000028,100,RE|52|86|#ff8658|NLS
565868_TARA_PSE_NCLDV_00022_000000000003,100,RE|47|81|#ff8658|NLS,RE|86|99|#ff8658|NLS
568001_TARA_PSE_NCLDV_00029_000000000017,100,RE|41|98|#ff8658|NLS
568367_TARA_PSE_NCLDV_00031_000000000002,100,RE|39|99|#ff8658|NLS
570008_TARA_PSE_NCLDV_00039_000000000015,100,RE|75|93|#ff8658|NLS
578608_TARA_PSW_NCLDV_00009_000000000008,100,RE|55|71|#ff8658|NLS,RE|75|99|#ff8658|NLS
580841_TARA_PSW_NCLDV_00014_000000000020,100,RE|61|99|#ff8658|NLS
581236_TARA_PSW_NCLDV_00015_000000000014,100,RE|81|98|#ff8658|NLS
581836_TARA_PSW_NCLDV_00016_000000000028,100,RE|51|98|#ff8658|NLS
582305_TARA_PSW_NCLDV_00017_000000000014,100,RE|53|68|#ff8658|NLS,RE|71|92|#ff8658|NLS
582984_TARA_PSW_NCLDV_00018_000000000019,100,RE|68|77|#ff8658|NLS
584291_TARA_PSW_NCLDV_00022_000000000006,100,RE|40|99|#ff8658|NLS
584982_TARA_PSW_NCLDV_00023_000000000050,100,RE|56|77|#ff8658|NLS,RE|89|99|#ff8658|NLS
585420_TARA_PSW_NCLDV_00025_000000000001,100,RE|51|99|#ff8658|NLS
586878_TARA_PSW_NCLDV_00029_000000000027,100,RE|55|99|#ff8658|NLS
588259_TARA_PSW_NCLDV_00033_000000000008,100,RE|51|99|#ff8658|NLS
588736_TARA_PSW_NCLDV_00035_000000000042,100,RE|59|74|#ff8658|NLS,RE|88|99|#ff8658|NLS
589250_TARA_PSW_NCLDV_00037_000000000004,100,RE|31|41|#ff8658|NLS,RE|43|43|#ff8658|NLS,RE|50|73|#ff8658|NLS,RE|85|99|#ff8658|NLS
592242_TARA_PSW_NCLDV_00050_000000000001,100,RE|17|20|#ff8658|NLS,RE|75|99|#ff8658|NLS
595262_TARA_PSW_NCLDV_00068_000000000001,100,RE|77|99|#ff8658|NLS
595878_TARA_PSW_NCLDV_00072_000000000019,100,RE|59|72|#ff8658|NLS,RE|75|99|#ff8658|NLS
597052_TARA_PSW_NCLDV_00082_000000000007,100,RE|71|76|#ff8658|NLS
600478_TARA_SOC_NCLDV_00006_000000000023,100,RE|61|69|#ff8658|NLS,RE|76|99|#ff8658|NLS
601101_TARA_SOC_NCLDV_00008_000000000010,100,RE|60|66|#ff8658|NLS,RE|78|99|#ff8658|NLS
601590_TARA_SOC_NCLDV_00010_000000000043,100,RE|84|99|#ff8658|NLS
lcl|JX839700.1_prot_AFY23231.1_1,100,RE|6|34|#ff8658|NLS,RE|62|62|#ff8658|NLS
lcl|JX839696.1_prot_AFY23227.1_1,100,RE|5|47|#ff8658|NLS,RE|50|52|#ff8658|NLS
lcl|JX839703.1_prot_AFY23234.1_1,100,RE|8|41|#ff8658|NLS,RE|65|67|#ff8658|NLS
lcl|JX839693.1_prot_AFY23224.1_1,100,RE|6|62|#ff8658|NLS
ORF185_HeVRF02,100,RE|56|67|#ff8658|NLS,RE|76|99|#ff8658|NLS
ORF414_PkV-RF02,100,RE|56|80|#ff8658|NLS,RE|84|99|#ff8658|NLS
CAI3990741.1,100,RE|13|36|#ff8658|NLS
CAE7226511.1,100,RE|23|57|#ff8658|NLS
OLQ10660.1,100,RE|10|40|#ff8658|NLS
AFY23234.1,100,RE|8|41|#ff8658|NLS,RE|65|67|#ff8658|NLS
CAE7700101.1,100,RE|14|38|#ff8658|NLS
CAE7747991.1,100,RE|13|56|#ff8658|NLS,RE|58|58|#ff8658|NLS
CAE7660935.1,100,RE|10|39|#ff8658|NLS
CAI3988018.1,100,RE|17|31|#ff8658|NLS
CAE7874734.1,100,RE|9|41|#ff8658|NLS
CAE7730928.1,100,RE|14|33|#ff8658|NLS
CAJ1365183.1,100,RE|20|35|#ff8658|NLS
CAE7237028.1,100,RE|25|29|#ff8658|NLS,RE|52|59|#ff8658|NLS
AFY23236.1,100,RE|5|40|#ff8658|NLS,RE|48|68|#ff8658|NLS
AFY23235.1,100,RE|6|58|#ff8658|NLS
AFY23224.1,100,RE|6|62|#ff8658|NLS
CAE8624004.1,100,RE|11|42|#ff8658|NLS
CAE7356856.1,100,RE|16|29|#ff8658|NLS
CAI3993460.1,100,RE|20|39|#ff8658|NLS
CAE8714688.1,100,RE|5|20|#ff8658|NLS,RE|23|25|#ff8658|NLS
K9NVA6.1,100,RE|6|34|#ff8658|NLS,RE|62|62|#ff8658|NLS
CAE7366540.1,100,RE|18|36|#ff8658|NLS,RE|52|59|#ff8658|NLS
AFY23230.1,100,RE|5|67|#ff8658|NLS,RE|71|75|#ff8658|NLS
CAE7265177.1,100,RE|30|38|#ff8658|NLS,RE|41|44|#ff8658|NLS,RE|48|49|#ff8658|NLS,RE|60|61|#ff8658|NLS
CAI3981216.1,100,RE|20|33|#ff8658|NLS,RE|37|41|#ff8658|NLS
CAI3977650.1,100,RE|15|35|#ff8658|NLS
CAI4014325.1,100,RE|20|39|#ff8658|NLS
CAJ1353445.1,100,RE|16|36|#ff8658|NLS
CAJ1330938.1,100,RE|18|38|#ff8658|NLS
CAE7356866.1,100,RE|15|33|#ff8658|NLS
CAE7948166.1,100,RE|16|33|#ff8658|NLS,RE|37|39|#ff8658|NLS,RE|51|53|#ff8658|NLS
CAE7451896.1,100,RE|18|42|#ff8658|NLS,RE|51|56|#ff8658|NLS
CAE7035853.1,100,RE|14|35|#ff8658|NLS,RE|37|52|#ff8658|NLS
CAE8631091.1,100,RE|13|42|#ff8658|NLS,RE|52|54|#ff8658|NLS
CAE7820121.1,100,RE|19|35|#ff8658|NLS,RE|52|55|#ff8658|NLS
CAE7211422.1,100,RE|30|44|#ff8658|NLS,RE|48|49|#ff8658|NLS,RE|60|61|#ff8658|NLS
CAE7732216.1,100,RE|18|42|#ff8658|NLS,RE|50|58|#ff8658|NLS
CAE7411715.1,100,RE|16|31|#ff8658|NLS,RE|52|54|#ff8658|NLS,RE|57|57|#ff8658|NLS
CAJ1351803.1,100,RE|15|35|#ff8658|NLS
CAJ1430939.1,100,RE|13|14|#ff8658|NLS,RE|22|22|#ff8658|NLS
CAE7608859.1,100,RE|14|33|#ff8658|NLS
CAE8619526.1,100,RE|17|58|#ff8658|NLS
CAE8602927.1,100,RE|15|30|#ff8658|NLS
OLQ10628.1,100,RE|16|32|#ff8658|NLS
CAE8631853.1,100,RE|12|49|#ff8658|NLS
CAE8640614.1,100,RE|13|49|#ff8658|NLS,RE|52|57|#ff8658|NLS
CAE8624002.1,100,RE|12|60|#ff8658|NLS
CAE8663067.1,100,RE|12|60|#ff8658|NLS
CAE8619525.1,100,RE|12|60|#ff8658|NLS
CAE8663065.1,100,RE|12|60|#ff8658|NLS
CAE6934693.1,100,RE|14|32|#ff8658|NLS,RE|51|55|#ff8658|NLS
CAE7504875.1,100,RE|12|32|#ff8658|NLS,RE|51|55|#ff8658|NLS
CAE8719775.1,100,RE|15|46|#ff8658|NLS
CAE7035862.1,100,RE|17|20|#ff8658|NLS,RE|21|40|#ff8658|NLS,RE|42|56|#ff8658|NLS
CAE8624005.1,100,RE|12|59|#ff8658|NLS
CAE8624003.1,100,RE|12|60|#ff8658|NLS
CAE8700831.1,100,RE|12|60|#ff8658|NLS
CAJ1353444.1,100,RE|16|36|#ff8658|NLS,RE|59|60|#ff8658|NLS
CAE7754775.1,100,RE|18|36|#ff8658|NLS,RE|52|55|#ff8658|NLS
CAE8602768.1,100,RE|13|48|#ff8658|NLS,RE|55|55|#ff8658|NLS
CAE7679535.1,100,RE|13|26|#ff8658|NLS
CAE8638155.1,100,RE|14|49|#ff8658|NLS,RE|56|56|#ff8658|NLS
CAJ1455614.1,100,RE|5|31|#ff8658|NLS
AFY23227.1,100,RE|5|47|#ff8658|NLS,RE|50|52|#ff8658|NLS
AFY23232.1,100,RE|7|40|#ff8658|NLS,RE|45|59|#ff8658|NLS
CAJ1330937.1,100,RE|15|32|#ff8658|NLS
CAJ1330939.1,100,RE|16|36|#ff8658|NLS
CAJ1330940.1,100,RE|14|30|#ff8658|NLS
CAJ1455613.1,100,RE|5|36|#ff8658|NLS
CAD7944557.1,100,RE|26|40|#ff8658|NLS,RE|41|54|#ff8658|NLS
CAJ1401304.1,100,RE|9|24|#ff8658|NLS
AFY23229.1,100,RE|9|33|#ff8658|NLS,RE|35|35|#ff8658|NLS,RE|48|65|#ff8658|NLS
CAE8636527.1,100,RE|16|62|#ff8658|NLS
CAE8627460.1,100,RE|16|62|#ff8658|NLS
AFY23233.1,100,RE|9|65|#ff8658|NLS
CAE8696080.1,100,RE|14|28|#ff8658|NLS
CAJ1340657.1,100,RE|13|38|#ff8658|NLS
CAE8687974.1,100,RE|16|65|#ff8658|NLS
CAE7502716.1,100,RE|19|43|#ff8658|NLS
CAE8603857.1,100,RE|16|60|#ff8658|NLS
CAE6934716.1,100,RE|13|32|#ff8658|NLS,RE|51|55|#ff8658|NLS
AFY23225.1,100,RE|6|42|#ff8658|NLS,RE|44|61|#ff8658|NLS
CAE8711639.1,100,RE|12|41|#ff8658|NLS
CAJ1334649.1,100,RE|5|34|#ff8658|NLS
CAE8719417.1,100,RE|16|55|#ff8658|NLS,RE|57|57|#ff8658|NLS
CAE8719414.1,100,RE|17|55|#ff8658|NLS,RE|57|59|#ff8658|NLS
ABV72550.1,100,RE|10|31|#ff8658|NLS,RE|33|34|#ff8658|NLS,RE|36|36|#ff8658|NLS,RE|47|61|#ff8658|NLS
CAD7939412.1,100,RE|13|60|#ff8658|NLS
CAE8627456.1,100,RE|16|62|#ff8658|NLS
CAE8627458.1,100,RE|13|62|#ff8658|NLS
CAE8630303.1,100,RE|14|54|#ff8658|NLS
CAE8627462.1,100,RE|16|62|#ff8658|NLS
CAE8595322.1,100,RE|16|34|#ff8658|NLS
CAE8603849.1,100,RE|16|54|#ff8658|NLS
CAE8719422.1,100,RE|16|54|#ff8658|NLS
CAE8603856.1,100,RE|17|55|#ff8658|NLS,RE|57|57|#ff8658|NLS
CAE8719409.1,100,RE|16|43|#ff8658|NLS,RE|45|54|#ff8658|NLS
CAE8603855.1,100,RE|14|54|#ff8658|NLS
CAJ1334650.1,100,RE|4|30|#ff8658|NLS
CAE8603851.1,100,RE|16|55|#ff8658|NLS
CAE8603861.1,100,RE|17|54|#ff8658|NLS
CAE8603858.1,100,RE|16|54|#ff8658|NLS
CAE8627463.1,100,RE|16|44|#ff8658|NLS
CAE8603860.1,100,RE|13|52|#ff8658|NLS
CAE8719420.1,100,RE|16|43|#ff8658|NLS,RE|45|54|#ff8658|NLS
CAE8618070.1,100,RE|12|64|#ff8658|NLS
CAD7928963.1,100,RE|14|63|#ff8658|NLS
CAE8639020.1,100,RE|11|64|#ff8658|NLS
CAE8639017.1,100,RE|11|64|#ff8658|NLS
CAE8683755.1,100,RE|12|68|#ff8658|NLS
CAE7882228.1,100,RE|14|25|#ff8658|NLS
CAE8586990.1,100,RE|12|65|#ff8658|NLS
CAE8683757.1,100,RE|11|69|#ff8658|NLS
CAE8690852.1,100,RE|11|69|#ff8658|NLS
CAE8690851.1,100,RE|11|69|#ff8658|NLS
CAE8592189.1,100,RE|11|69|#ff8658|NLS
CAE8639018.1,100,RE|11|64|#ff8658|NLS
CAE7572544.1,100,RE|11|41|#ff8658|NLS,RE|51|58|#ff8658|NLS
CAE8620871.1,100,RE|14|69|#ff8658|NLS
CAE8598551.1,100,RE|11|63|#ff8658|NLS
CAE8618072.1,100,RE|12|64|#ff8658|NLS
CAE8657080.1,100,RE|14|39|#ff8658|NLS
CAE8636196.1,100,RE|11|68|#ff8658|NLS
CAE8618071.1,100,RE|11|68|#ff8658|NLS
CAE8594494.1,100,RE|15|15|#ff8658|NLS,RE|21|45|#ff8658|NLS
CAD7962998.1,100,RE|24|62|#ff8658|NLS
CAE8725548.1,100,RE|16|27|#ff8658|NLS,RE|29|31|#ff8658|NLS
CAE8639318.1,100,RE|10|43|#ff8658|NLS
CAE8636529.1,100,RE|12|62|#ff8658|NLS
CAE8616678.1,100,RE|13|36|#ff8658|NLS
CAE8595324.1,100,RE|13|36|#ff8658|NLS
OLP73184.1,100,RE|23|43|#ff8658|NLS
CAE8616675.1,100,RE|14|36|#ff8658|NLS
CAE8687973.1,100,RE|12|65|#ff8658|NLS
CAE8719419.1,100,RE|16|43|#ff8658|NLS,RE|45|54|#ff8658|NLS
CAE8595328.1,100,RE|17|36|#ff8658|NLS
CAE8595326.1,100,RE|13|36|#ff8658|NLS
CAE8640391.1,100,RE|16|36|#ff8658|NLS
CAE8725550.1,100,RE|13|39|#ff8658|NLS
CAE8616676.1,100,RE|13|39|#ff8658|NLS
CAE8595327.1,100,RE|13|39|#ff8658|NLS
CAE8723021.1,100,RE|14|55|#ff8658|NLS
CAE8596067.1,100,RE|14|56|#ff8658|NLS
CAE8636536.1,100,RE|11|57|#ff8658|NLS
CAE8616677.1,100,RE|13|36|#ff8658|NLS
CAE8642219.1,100,RE|16|45|#ff8658|NLS,RE|48|50|#ff8658|NLS,RE|52|52|#ff8658|NLS
CAE8602263.1,100,RE|14|48|#ff8658|NLS,RE|53|57|#ff8658|NLS
CAE8595323.1,100,RE|13|36|#ff8658|NLS
CAE8644268.1,100,RE|13|43|#ff8658|NLS,RE|50|50|#ff8658|NLS
CAE8676062.1,100,RE|11|43|#ff8658|NLS
CAE8614859.1,100,RE|11|44|#ff8658|NLS,RE|46|49|#ff8658|NLS
CAE8616679.1,100,RE|13|36|#ff8658|NLS
CAE8615824.1,100,RE|13|35|#ff8658|NLS
CAE8619527.1,100,RE|12|59|#ff8658|NLS
CAD7959901.1,100,RE|22|63|#ff8658|NLS
AFY23226.1,100,RE|7|21|#ff8658|NLS,RE|55|58|#ff8658|NLS
CAE8616261.1,100,RE|12|70|#ff8658|NLS
CAE8592410.1,100,RE|13|40|#ff8658|NLS
CAD7926291.1,100,RE|22|37|#ff8658|NLS
CAE8656942.1,100,RE|22|43|#ff8658|NLS
CAE8586953.1,100,RE|21|43|#ff8658|NLS
CAD7973362.1,100,RE|48|61|#ff8658|NLS,RE|63|64|#ff8658|NLS,RE|91|99|#ff8658|NLS
